# Supplementary material for: Molecular mechanism of toxin neutralization in the HipBST toxin-antitoxin system of Legionella pneumophila
Source: Nat Commun. 2022 Jul 26;13:4333. doi: 10.1038/s41467-022-32049-x (PMC9325769; doi:10.1038/s41467-022-32049-x)
Supplement: Supplementary file 4 — Source data [file 41467_2022_32049_MOESM4_ESM.xlsx]

## Sheet: Figure 1 d
Figure 1 d

## Sheet: Figure 1 e
Figure 1 e
Protein Group	Protein ID	Protein Accession	Peptide	Unique	-10lgP	Mass	Length	ppm	m/z	z	RT	1/k0 Range	Area CTT-2370	Fraction	Precursor Id	Source File	#Feature	#Feature CTT-2370	Start	End	PTM	AScore	Found By
1	147386	protein1|2370	K.HC(+57.02)PITYEKIS(+79.97)DQENYSQR.G	Y	107.5	2346.99	18	0.2	783.339	3	26.16	0.8864-0.9093	3644.9	1	25128	CTT-2370_Slot2-16_1_11339.d	4	4	3	20	Carbamidomethylation; Phosphorylation (STY)	C2:Carbamidomethylation:1000.00;S10:Phosphorylation (STY):77.13	PEAKS DB
1	147386	protein1|2370	K.KLALEDFAQLS(+79.97)GEDR.H	Y	103.68	1770.82	15	5.8	886.422	2	47.28	1.0848-1.1074	1662.7	1	75184	CTT-2370_Slot2-16_1_11339.d	4	4	140	154	Phosphorylation (STY)	S11:Phosphorylation (STY):1000.00	PEAKS DB
1	147386	protein1|2370	K.LALEDFAQLS(+79.97)GEDR.H	Y	102.65	1642.72	14	1	822.37	2	52.33	1.0631-1.0857	15190	1	89025	CTT-2370_Slot2-16_1_11339.d	5	5	141	154	Phosphorylation (STY)	S10:Phosphorylation (STY):1000.00	PEAKS DB
1	147386	protein1|2370	K.KLALEDFAQLS(+79.97)GEDRHTK.Y	Y	99.63	2137.02	18	2.9	713.35	3	38.23	0.9084-0.9312	1551	1	50852	CTT-2370_Slot2-16_1_11339.d	3	3	140	157	Phosphorylation (STY)	S11:Phosphorylation (STY):42.99	PEAKS DB
1	147386	protein1|2370	K.LALEDFAQLS(+79.97)GEDRHTK.Y	Y	95.94	2008.93	17	3.2	670.651	3	42.5	0.8846-0.9075	7622.8	1	61798	CTT-2370_Slot2-16_1_11339.d	4	4	141	157	Phosphorylation (STY)	S10:Phosphorylation (STY):56.47	PEAKS DB
1	147386	protein1|2370	R.VGKMS(+79.97)VQGVQKK.L	Y	94.43	1367.7	12	1.5	684.858	2	14.99	0.9695-0.9923	15703	1	6260	CTT-2370_Slot2-16_1_11339.d	5	5	50	61	Phosphorylation (STY)	S5:Phosphorylation (STY):1000.00	PEAKS DB
1	147386	protein1|2370	R.VGKMS(+79.97)VQGVQK.K	Y	90.36	1239.6	11	-3.4	620.808	2	19.33	0.8965-0.9193	21014	1	12560	CTT-2370_Slot2-16_1_11339.d	7	7	50	60	Phosphorylation (STY)	S5:Phosphorylation (STY):1000.00	PEAKS DB
1	147386	protein1|2370	R.VGKM(+15.99)S(+79.97)VQGVQKK.L	Y	89.03	1383.69	12	2.4	692.856	2	9.96	0.9659-0.9886	17602	1	746	CTT-2370_Slot2-16_1_11339.d	6	6	50	61	Oxidation (M); Phosphorylation (STY)	M4:Oxidation (M):1000.00;S5:Phosphorylation (STY):1000.00	PEAKS DB
1	147386	protein1|2370	R.KIS(+79.97)ISPAYDLLNSTIAQK.N	Y	86.05	2041.05	18	-1.1	681.356	3	57.15	0.8544-0.8773	745.76	1	98770	CTT-2370_Slot2-16_1_11339.d	3	3	211	228	Phosphorylation (STY)	S3:Phosphorylation (STY):13.67	PEAKS DB
1	147386	protein1|2370	R.VGKM(+15.99)S(+79.97)VQGVQK.K	Y	84.8	1255.6	11	-2.6	419.539	3	12.38	0.7385-0.7616	41925	1	2613	CTT-2370_Slot2-16_1_11339.d	10	10	50	60	Oxidation (M); Phosphorylation (STY)	M4:Oxidation (M):1000.00;S5:Phosphorylation (STY):1000.00	PEAKS DB
1	147386	protein1|2370	V.GKMS(+79.97)VQGVQKK.L	Y	84.35	1268.63	11	2.4	635.324	2	15.04	0.9403-0.9631	467.64	1	6294	CTT-2370_Slot2-16_1_11339.d	1	1	51	61	Phosphorylation (STY)	S4:Phosphorylation (STY):1000.00	PEAKS DB
1	147386	protein1|2370	K.MS(+79.97)VQGVQK.K	Y	81.39	955.42	8	-3.4	478.716	2	20.85	0.7855-0.8085	14045	1	15153	CTT-2370_Slot2-16_1_11339.d	2	2	53	60	Phosphorylation (STY)	S2:Phosphorylation (STY):1000.00	PEAKS DB
1	147386	protein1|2370	C.PITYEKIS(+79.97)DQENYSQR.G	Y	81.24	2049.9	16	2.9	684.311	3	28.64	0.8764-0.8992	135.91	1	30041	CTT-2370_Slot2-16_1_11339.d	2	2	5	20	Phosphorylation (STY)	S8:Phosphorylation (STY):14.62	PEAKS DB
1	147386	protein1|2370	K.IS(+79.97)DQENYSQR.G	Y	80.91	1318.52	10	2.6	660.269	2	16.14	0.9184-0.9412	1322.5	1	7782	CTT-2370_Slot2-16_1_11339.d	3	3	11	20	Phosphorylation (STY)	S2:Phosphorylation (STY):76.17	PEAKS DB
1	147386	protein1|2370	K.KLALEDFAQLS(+79.97)GED.R	Y	80.81	1614.72	14	7.1	808.372	2	53.55	1.0132-1.0359	46.553	1	91611	CTT-2370_Slot2-16_1_11339.d	1	1	140	153	Phosphorylation (STY)	S11:Phosphorylation (STY):1000.00	PEAKS DB
1	147386	protein1|2370	K.M(+15.99)S(+79.97)VQGVQKKLSAK.L	Y	80.08	1498.76	13	2	500.594	3	18.97	0.7625-0.7855	132.2	1	12207	CTT-2370_Slot2-16_1_11339.d	1	1	53	65	Oxidation (M); Phosphorylation (STY)	M1:Oxidation (M):1000.00;S2:Phosphorylation (STY):74.73	PEAKS DB
1	147386	protein1|2370	D.RKIS(+79.97)IS(+79.97)PAYDLLNSTIAQK.N	Y	79.76	2277.12	19	5	760.05	3	57.72	1.0468-1.0694	476.93	1	99807	CTT-2370_Slot2-16_1_11339.d	1	1	210	228	Phosphorylation (STY)	S4:Phosphorylation (STY):39.44;S6:Phosphorylation (STY):47.09	PEAKS DB
1	147386	protein1|2370	K.HC(+57.02)PITY(+79.97)EK.I	Y	78.57	1126.45	8	-11.1	564.227	2	16.71	0.8883-0.9111	0	1	8740	CTT-2370_Slot2-16_1_11339.d	0	0	3	10	Carbamidomethylation; Phosphorylation (STY)	C2:Carbamidomethylation:1000.00;Y6:Phosphorylation (STY):11.06	PEAKS DB
1	147386	protein1|2370	K.MS(+79.97)VQGVQKK.L	Y	78.28	1083.51	9	-4.4	542.762	2	15.64	0.8571-0.8800	9379.9	1	7192	CTT-2370_Slot2-16_1_11339.d	2	2	53	61	Phosphorylation (STY)	S2:Phosphorylation (STY):1000.00	PEAKS DB
1	147386	protein1|2370	V.GKMS(+79.97)VQGVQK.K	Y	77.31	1140.54	10	7	571.279	2	19.21	0.8745-0.8974	0	1	12678	CTT-2370_Slot2-16_1_11339.d	0	0	51	60	Phosphorylation (STY)	S4:Phosphorylation (STY):1000.00	PEAKS DB
1	147386	protein1|2370	K.M(+15.99)S(+79.97)VQGVQKK.L	Y	76.9	1099.51	9	-3.7	550.76	2	9.98	0.8553-0.8782	3337.7	1	784	CTT-2370_Slot2-16_1_11339.d	2	2	53	61	Oxidation (M); Phosphorylation (STY)	M1:Oxidation (M):1000.00;S2:Phosphorylation (STY):1000.00	PEAKS DB
1	147386	protein1|2370	K.NNLTKS(+79.97)DFLK.Y	Y	76.54	1258.6	10	1.4	630.306	2	32.69	0.9412-0.9640	267.3	1	38454	CTT-2370_Slot2-16_1_11339.d	1	1	243	252	Phosphorylation (STY)	S6:Phosphorylation (STY):26.31	PEAKS DB
1	147386	protein1|2370	V.GKM(+15.99)S(+79.97)VQGVQKK.L	Y	76.39	1284.63	11	3.5	643.323	2	9.99	0.9266-0.9495	845.19	1	783	CTT-2370_Slot2-16_1_11339.d	1	1	51	61	Oxidation (M); Phosphorylation (STY)	M3:Oxidation (M):1000.00;S4:Phosphorylation (STY):1000.00	PEAKS DB
1	147386	protein1|2370	K.MS(+79.97)VQGVQKKLSAK.L	Y	76.37	1482.76	13	4.1	495.264	3	27.03	0.7579-0.7809	66.402	1	26874	CTT-2370_Slot2-16_1_11339.d	1	1	53	65	Phosphorylation (STY)	S2:Phosphorylation (STY):62.82	PEAKS DB
1	147386	protein1|2370	G.KMS(+79.97)VQGVQK.K	Y	73.63	1083.51	9	1.6	542.765	2	19.25	0.8608-0.8837	124.41	1	12738	CTT-2370_Slot2-16_1_11339.d	1	1	52	60	Phosphorylation (STY)	S3:Phosphorylation (STY):1000.00	PEAKS DB
1	147386	protein1|2370	V.GKM(+15.99)S(+79.97)VQGVQK.K	Y	73.59	1156.53	10	11.2	579.279	2	12.27	0.8718-0.8947	1576.3	1	2548	CTT-2370_Slot2-16_1_11339.d	1	1	51	60	Oxidation (M); Phosphorylation (STY)	M3:Oxidation (M):1000.00;S4:Phosphorylation (STY):1000.00	PEAKS DB
1	147386	protein1|2370	K.M(+15.99)S(+79.97)VQGVQK.K	Y	73.44	971.415	8	0	486.715	2	12.81	0.7883-0.8112	5399	1	3194	CTT-2370_Slot2-16_1_11339.d	8	8	53	60	Oxidation (M); Phosphorylation (STY)	M1:Oxidation (M):1000.00;S2:Phosphorylation (STY):1000.00	PEAKS DB
1	147386	protein1|2370	N.LS(+79.97)PLDLSADEQRQEAIAR.V	Y	73.02	2091	18	12.4	698.016	3	40.46	1.0177-1.0404	149.82	1	56633	CTT-2370_Slot2-16_1_11339.d	1	1	32	49	Phosphorylation (STY)	S2:Phosphorylation (STY):96.93	PEAKS DB
1	147386	protein1|2370	K.NLSPLDLSADEQRQEAIARVGKM(+15.99)S(+79.97)VQGVQK.K	Y	72.76	3362.67	30	-3.8	841.67	4	40.48	1.0195-1.0422	866.07	1	56701	CTT-2370_Slot2-16_1_11339.d	1	1	31	60	Oxidation (M); Phosphorylation (STY)	M23:Oxidation (M):1000.00;S24:Phosphorylation (STY):4.34	PEAKS DB
1	147386	protein1|2370	G.KM(+15.99)S(+79.97)VQGVQK.K	Y	70.49	1099.51	9	3.5	550.764	2	12.32	0.8443-0.8672	1420.8	1	2532	CTT-2370_Slot2-16_1_11339.d	1	1	52	60	Oxidation (M); Phosphorylation (STY)	M2:Oxidation (M):1000.00;S3:Phosphorylation (STY):1000.00	PEAKS DB
1	147386	protein1|2370	G.KM(+15.99)S(+79.97)VQGVQKK.L	Y	68.74	1227.6	10	3.4	614.812	2	9.99	0.8992-0.9221	66.397	1	808	CTT-2370_Slot2-16_1_11339.d	1	1	52	61	Oxidation (M); Phosphorylation (STY)	M2:Oxidation (M):1000.00;S3:Phosphorylation (STY):1000.00	PEAKS DB
1	147386	protein1|2370	K.T(+79.97)IGLEVPVHGLVYSK.D	Y	68.15	1690.87	15	4.5	846.446	2	55.65	1.0749-1.0975	51.704	1	96088	CTT-2370_Slot2-16_1_11339.d	2	2	107	121	Phosphorylation (STY)	T1:Phosphorylation (STY):54.40	PEAKS DB
1	147386	protein1|2370	K.NLSPLDLSADEQRQEAIARVGKMS(+79.97)VQGVQK.K	Y	68.06	3346.67	30	1.4	837.676	4	44.59	0.9923-1.0150	695.15	1	67251	CTT-2370_Slot2-16_1_11339.d	1	1	31	60	Phosphorylation (STY)	S24:Phosphorylation (STY):0.00	PEAKS DB
1	147386	protein1|2370	D.FAQLS(+79.97)GEDR.H	Y	67.93	1101.45	9	4.3	551.734	2	25.81	0.8791-0.9020	268.17	1	24381	CTT-2370_Slot2-16_1_11339.d	1	1	146	154	Phosphorylation (STY)	S5:Phosphorylation (STY):1000.00	PEAKS DB
1	147386	protein1|2370	A.RVGKM(+15.99)S(+79.97)VQGVQK.K	Y	67.79	1411.7	12	-1.5	471.574	3	10.47	0.7726-0.7956	94.759	1	1171	CTT-2370_Slot2-16_1_11339.d	1	1	49	60	Oxidation (M); Phosphorylation (STY)	M5:Oxidation (M):1000.00;S6:Phosphorylation (STY):1000.00	PEAKS DB
1	147386	protein1|2370	K.IS(+79.97)ISPAYDLLNSTIAQK.N	Y	65.98	1912.95	17	-2.4	957.482	2	59.99	1.1526-1.1751	9.5947	1	103696	CTT-2370_Slot2-16_1_11339.d	1	1	212	228	Phosphorylation (STY)	S2:Phosphorylation (STY):0.00	PEAKS DB
1	147386	protein1|2370	Y.EKIS(+79.97)DQENYSQR.G	Y	65.95	1575.66	12	4.2	788.839	2	15.49	0.9995-1.0223	99.193	1	6887	CTT-2370_Slot2-16_1_11339.d	1	1	9	20	Phosphorylation (STY)	S4:Phosphorylation (STY):51.00	PEAKS DB
1	147386	protein1|2370	K.ISISPAYDLLNS(+79.97)TIAQK.N	Y	65.08	1912.95	17	-2.7	957.482	2	62.58	1.1291-1.1517	0	1	109370	CTT-2370_Slot2-16_1_11339.d	0	0	212	228	Phosphorylation (STY)	S12:Phosphorylation (STY):0.00	PEAKS DB
1	147386	protein1|2370	D.FAQLS(+79.97)GEDRHTK.Y	Y	64.65	1467.65	12	2.4	490.225	3	17.04	0.7560-0.7791	146.57	1	9191	CTT-2370_Slot2-16_1_11339.d	1	1	146	157	Phosphorylation (STY)	S5:Phosphorylation (STY):33.66	PEAKS DB
1	147386	protein1|2370	K.KNNLTKS(+79.97)DFLK.Y	Y	64.08	1386.69	11	1.9	463.238	3	27.12	0.7459-0.7689	34.92	1	26939	CTT-2370_Slot2-16_1_11339.d	1	1	242	252	Phosphorylation (STY)	S7:Phosphorylation (STY):14.04	PEAKS DB
1	147386	protein1|2370	R.GLHLLS(+79.97)PQLK.N	Y	61.88	1184.63	10	0.8	593.324	2	45.08	0.9157-0.9385	0	1	68874	CTT-2370_Slot2-16_1_11339.d	0	0	21	30	Phosphorylation (STY)	S6:Phosphorylation (STY):1000.00	PEAKS DB
1	147386	protein1|2370	R.VGKM(+15.99)S(+79.97)VQGVQKKLSAK.L	Y	61.05	1782.94	16	-4	595.319	3	17.35	0.8066-0.8296	0	1	9668	CTT-2370_Slot2-16_1_11339.d	0	0	50	65	Oxidation (M); Phosphorylation (STY)	M4:Oxidation (M):1000.00;S5:Phosphorylation (STY):16.96	PEAKS DB
1	147386	protein1|2370	K.NLSPLDLS(+79.97)ADEQRQEAIAR.V	Y	60.64	2205.04	19	-3.8	736.019	3	44.23	0.8901-0.9129	69.306	1	66448	CTT-2370_Slot2-16_1_11339.d	1	1	31	49	Phosphorylation (STY)	S8:Phosphorylation (STY):38.32	PEAKS DB
1	147386	protein1|2370	T.YEKIS(+79.97)DQENYSQR.G	Y	59.8	1738.72	13	18.6	870.383	2	19.55	1.0368-1.0595	0	1	13289	CTT-2370_Slot2-16_1_11339.d	0	0	8	20	Phosphorylation (STY)	S5:Phosphorylation (STY):5.55	PEAKS DB
1	147386	protein1|2370	H.C(+57.02)(+42.01)PITYEKIS(+79.97)DQENYSQR.G	Y	59.41	2251.95	17	6.4	751.661	3	31.28	0.9075-0.9303	0	1	35483	CTT-2370_Slot2-16_1_11339.d	0	0	4	20	Carbamidomethylation; Acetylation (Protein N-term); Phosphorylation (STY)	C1:Carbamidomethylation:1000.00;C1:Acetylation (Protein N-term):1000.00;S9:Phosphorylation (STY):0.00	PEAKS DB
1	147386	protein1|2370	L.SPLDLSADEQRQEAIARVGKM(+15.99)S(+79.97)VQGVQK.K	Y	57.64	3135.54	28	-18.6	628.103	5	12.37	0.9303-0.9531	0	1	2824	CTT-2370_Slot2-16_1_11339.d	0	0	33	60	Oxidation (M); Phosphorylation (STY)	M21:Oxidation (M):1000.00;S22:Phosphorylation (STY):8.82	PEAKS DB
1	147386	protein1|2370	R.VGKM(+15.99)S(+79.97)VQGVQ.K	Y	55.41	1127.5	10	5.9	564.763	2	12.32	0.8590-0.8819	259.3	1	2578	CTT-2370_Slot2-16_1_11339.d	1	1	50	59	Oxidation (M); Phosphorylation (STY)	M4:Oxidation (M):1000.00;S5:Phosphorylation (STY):1000.00	PEAKS DB
1	147386	protein1|2370	E.KIS(+79.97)DQENYSQR.G	Y	54.26	1446.61	11	-4.2	724.311	2	13.88	0.9695-0.9923	0	1	4778	CTT-2370_Slot2-16_1_11339.d	0	0	10	20	Phosphorylation (STY)	S3:Phosphorylation (STY):12.35	PEAKS DB
1	147386	protein1|2370	K.ISISPAY(+79.97)DLLNSTIAQK.N	Y	52.6	1912.95	17	-10.3	638.652	3	53.54	0.8213-0.8443	0	1	91700	CTT-2370_Slot2-16_1_11339.d	0	0	212	228	Phosphorylation (STY)	Y7:Phosphorylation (STY):5.81	PEAKS DB
1	147386	protein1|2370	K.ISDQENY(+79.97)SQR.G	Y	52.16	1318.52	10	-3.1	660.265	2	14.35	0.9339-0.9567	0	1	5412	CTT-2370_Slot2-16_1_11339.d	0	0	11	20	Phosphorylation (STY)	Y7:Phosphorylation (STY):17.01	PEAKS DB
1	147386	protein1|2370	K.NLSPLDLS(+79.97)ADEQRQEAIARVGKM(+15.99)SVQGVQK.K	Y	51.12	3362.67	30	1.6	841.675	4	40.58	0.9850-1.0077	866.07	1	56941	CTT-2370_Slot2-16_1_11339.d	1	1	31	60	Phosphorylation (STY); Oxidation (M)	S8:Phosphorylation (STY):0.00;M23:Oxidation (M):1000.00	PEAKS DB
1	147386	protein1|2370	R.KISIS(+79.97)PAYDLLNSTIAQK.N	Y	50.03	2041.05	18	0.8	681.358	3	57.15	0.9102-0.9330	0	1	98864	CTT-2370_Slot2-16_1_11339.d	0	0	211	228	Phosphorylation (STY)	S5:Phosphorylation (STY):6.59	PEAKS DB
1	147386	protein1|2370	K.NLSPLDLS(+79.97)ADEQR.Q	Y	49.85	1536.68	13	3.2	769.351	2	45.31	1.0059-1.0286	78.719	1	69415	CTT-2370_Slot2-16_1_11339.d	2	2	31	43	Phosphorylation (STY)	S8:Phosphorylation (STY):45.16	PEAKS DB
1	147386	protein1|2370	K.HC(+57.02)PIT(+79.97)YEKISD.Q	Y	49.43	1441.59	11	0.2	721.805	2	26.44	0.9686-0.9914	0	1	25711	CTT-2370_Slot2-16_1_11339.d	0	0	3	13	Carbamidomethylation; Phosphorylation (STY)	C2:Carbamidomethylation:1000.00;T5:Phosphorylation (STY):0.00	PEAKS DB
1	147386	protein1|2370	K.NLSPLDLS(+79.97)ADEQRQEAIARVGKMSVQGVQK.K	Y	49.01	3346.67	30	1.4	837.676	4	44.59	0.9914-1.0141	695.15	1	67200	CTT-2370_Slot2-16_1_11339.d	1	1	31	60	Phosphorylation (STY)	S8:Phosphorylation (STY):0.31	PEAKS DB

## Sheet: Figure 3 c
Figure 3 c							Figure 3 c
Lpg2370		Lpg2369-70		Lpg2368-69-70
UV 1_280		UV 1_280		UV 1_280
ml	mAU	ml	mAU	ml	mAU
-0.170394	0.065757	-2.19699	-0.011649	-0.49856	0.036473
-0.169595	0.149708	-2.1962	-0.011649	-0.497847	0.082739
-0.168796	0.182612	-2.1954	-0.011649	-0.497134	0.1013
-0.167997	0.215549	-2.1946	-0.011649	-0.49642	0.119791
-0.167197	0.119842	-2.1938	-0.011649	-0.495707	0.138364
-0.166398	0.051495	-2.193	-0.011649	-0.494994	0.156905
-0.165599	0.084433	-2.1922	-0.011649	-0.494281	0.066456
-0.1648	0.117342	-2.1914	-0.011649	-0.493567	0.031609
-0.164001	0.428895	-2.19061	-0.011649	-0.492854	0.054233
-0.163201	1.06881	-2.18981	-0.013281	-0.492141	0.077982
-0.162402	1.79391	-2.18901	-0.030599	-0.491427	0.101708
-0.161603	2.51704	-2.18821	-0.052498	-0.490714	0.125303
-0.160804	3.24231	-2.18741	-0.074215	-0.490001	0.148964
-0.160004	3.96245	-2.18661	-0.095983	-0.489287	0.172673
-0.159205	4.6845	-2.18581	-0.117805	-0.488574	0.196378
-0.158406	5.41217	-2.18501	-0.139741	-0.487861	0.219737
-0.157607	6.1376	-2.18421	-0.16164	-0.487148	0.241388
-0.156808	6.8625	-2.18342	-0.183364	-0.486434	0.262243
-0.156008	7.58649	-2.18262	-0.20518	-0.485721	0.284064
-0.155209	8.14699	-2.18182	-0.226933	-0.485008	0.312419
-0.15441	8.33768	-2.18102	-0.248871	-0.484294	0.344293
-0.153611	8.35827	-2.18022	-0.270886	-0.483581	0.376199
-0.152812	8.35899	-2.17942	-0.281072	-0.482868	0.395044
-0.152012	8.34661	-2.17862	-0.301148	-0.482154	0.408344
-0.151213	8.33352	-2.17782	-0.322931	-0.481441	0.421669
-0.150414	8.31985	-2.17702	-0.346009	-0.480728	0.434963
-0.149615	8.30605	-2.17623	-0.370054	-0.480015	0.448323
-0.148815	8.29224	-2.17543	-0.394156	-0.479301	0.461592
-0.148016	8.2782	-2.17463	-0.418158	-0.478588	0.476669
-0.147217	8.26205	-2.17383	-0.442282	-0.477875	0.493201
-0.146418	8.24475	-2.17303	-0.466348	-0.477161	0.50992
-0.145619	8.22747	-2.17223	-0.49026	-0.476448	0.526698
-0.144819	8.21024	-2.17143	-0.514237	-0.475735	0.541953
-0.14402	7.8814	-2.17063	-0.537977	-0.475022	0.551337
-0.143221	7.24266	-2.16984	-0.558324	-0.474308	0.560052
-0.142422	6.53258	-2.16904	-0.562189	-0.473595	0.568747
-0.141622	5.82194	-2.16824	-0.566475	-0.472882	0.577466
-0.140823	5.1109	-2.16744	-0.570736	-0.472168	0.586083
-0.140024	4.39981	-2.16664	-0.574996	-0.471455	0.594107
-0.139225	3.68666	-2.16584	-0.579348	-0.470742	0.602095
-0.138426	2.97318	-2.16504	-0.58418	-0.470028	0.61007
-0.137626	2.26688	-2.16425	-0.589059	-0.469315	0.618098
-0.136827	1.59867	-2.16345	-0.593932	-0.468602	0.626096
-0.136028	0.962668	-2.16265	-0.598823	-0.467889	0.632718
-0.135229	0.43302	-2.16185	-0.604345	-0.467175	0.632384
-0.134429	0.184895	-2.16105	-0.611313	-0.466462	0.632051
-0.13363	0.180022	-2.16025	-0.617628	-0.465749	0.631729
-0.132831	0.175275	-2.15945	-0.623804	-0.465035	0.631466
-0.132032	0.171307	-2.15865	-0.630005	-0.464322	0.631276
-0.131233	0.168643	-2.15786	-0.636261	-0.463609	0.631126
-0.130433	0.166786	-2.15706	-0.642272	-0.462896	0.630974
-0.129634	0.165095	-2.15626	-0.647826	-0.462182	0.630574
-0.128835	0.163506	-2.15546	-0.653374	-0.461469	0.628874
-0.128036	0.162278	-2.15466	-0.659895	-0.460756	0.625159
-0.127237	0.162661	-2.15386	-0.668566	-0.460042	0.620544
-0.126437	0.164841	-2.15306	-0.678425	-0.459329	0.615962
-0.125638	0.167021	-2.15226	-0.688319	-0.458616	0.611904
-0.124839	0.16974	-2.15146	-0.698225	-0.457902	0.609606
-0.12404	0.17333	-2.15067	-0.708682	-0.457189	0.608954
-0.12324	0.177192	-2.14987	-0.718729	-0.456476	0.608466
-0.122441	0.181255	-2.14907	-0.727936	-0.455763	0.607962
-0.121642	0.185415	-2.14827	-0.73693	-0.455049	0.607441
-0.120843	0.19008	-2.14747	-0.746199	-0.454336	0.607228
-0.120044	0.195613	-2.14667	-0.756606	-0.453623	0.60732
-0.119244	0.201763	-2.14587	-0.767139	-0.452909	0.607412
-0.118445	0.208187	-2.14507	-0.777436	-0.452196	0.607519
-0.117646	0.214891	-2.14427	-0.787741	-0.451483	0.607675
-0.116847	0.222131	-2.14348	-0.798219	-0.450769	0.607913
-0.116047	0.228965	-2.14268	-0.810373	-0.450056	0.608187
-0.115248	0.234782	-2.14188	-0.821247	-0.449343	0.608461
-0.114449	0.240392	-2.14108	-0.831379	-0.44863	0.608759
-0.11365	0.24622	-2.14028	-0.841402	-0.447916	0.609037
-0.112851	0.252212	-2.13948	-0.852844	-0.447203	0.609265
-0.112051	0.257399	-2.13868	-0.865722	-0.44649	0.609477
-0.111252	0.26178	-2.13788	-0.87859	-0.445776	0.609604
-0.110453	0.266328	-2.13709	-0.89144	-0.445063	0.609355
-0.109654	0.271322	-2.13629	-0.904317	-0.44435	0.609634
-0.108855	0.276532	-2.13549	-0.918208	-0.443637	0.610237
-0.108055	0.281542	-2.13469	-0.930318	-0.442923	0.61088
-0.107256	0.286449	-2.13389	-0.940316	-0.44221	0.611467
-0.106457	0.291577	-2.13309	-0.950307	-0.441497	0.611904
-0.105658	0.297102	-2.13229	-0.960995	-0.440783	0.611355
-0.104858	0.302227	-2.1315	-0.973731	-0.44007	0.610691
-0.104059	0.3066	-2.1307	-0.985526	-0.439357	0.610028
-0.10326	0.311021	-2.1299	-0.997055	-0.438643	0.609079
-0.102461	0.316071	-2.1291	-1.00869	-0.43793	0.608129
-0.101662	0.321738	-2.1283	-1.02109	-0.437217	0.607271
-0.100862	0.326896	-2.1275	-1.03357	-0.436504	0.606426
-0.100063	0.331504	-2.1267	-1.04465	-0.43579	0.60606
-0.099264	0.336162	-2.1259	-1.05537	-0.435077	0.606338
-0.098465	0.341004	-2.1251	-1.0668	-0.434364	0.606586
-0.097665	0.345683	-2.12431	-1.08128	-0.43365	0.606789
-0.096866	0.349794	-2.12351	-1.0958	-0.432937	0.606932
-0.096067	0.353679	-2.12271	-1.1086	-0.432224	0.605593
-0.095268	0.358192	-2.12191	-1.1215	-0.431511	0.603886
-0.094469	0.36384	-2.12111	-1.13505	-0.430797	0.602152
-0.093669	0.369625	-2.12031	-1.14925	-0.430084	0.600411
-0.09287	0.37511	-2.11951	-1.16186	-0.429371	0.598834
-0.092071	0.380635	-2.11871	-1.1734	-0.428657	0.597887
-0.091272	0.386451	-2.11791	-1.18517	-0.427944	0.597115
-0.090473	0.392386	-2.11712	-1.19769	-0.427231	0.596713
-0.089673	0.397878	-2.11632	-1.21024	-0.426517	0.596153
-0.088874	0.403076	-2.11552	-1.22202	-0.425804	0.594749
-0.088075	0.408288	-2.11472	-1.2337	-0.425091	0.592517
-0.087276	0.413566	-2.11392	-1.24629	-0.424378	0.590349
-0.086476	0.418644	-2.11312	-1.26033	-0.423664	0.588202
-0.085677	0.423324	-2.11232	-1.27359	-0.422951	0.586444
-0.084878	0.427878	-2.11152	-1.28571	-0.422238	0.585645
-0.084079	0.4326	-2.11073	-1.29784	-0.421524	0.585282
-0.08328	0.437454	-2.10993	-1.31062	-0.420811	0.585111
-0.08248	0.441804	-2.10913	-1.32343	-0.420098	0.584939
-0.081681	0.445511	-2.10833	-1.33537	-0.419384	0.584773
-0.080882	0.449244	-2.10753	-1.34705	-0.418671	0.584405
-0.080083	0.453444	-2.10673	-1.3577	-0.417958	0.583455
-0.079283	0.458435	-2.10593	-1.36608	-0.417245	0.582155
-0.078484	0.463272	-2.10514	-1.37152	-0.416531	0.581002
-0.077685	0.468	-2.10434	-1.37534	-0.415818	0.580213
-0.076886	0.473275	-2.10354	-1.37891	-0.415105	0.580502
-0.076087	0.480796	-2.10274	-1.38331	-0.414391	0.581674
-0.075287	0.490032	-2.10194	-1.38811	-0.413678	0.582996
-0.074488	0.498109	-2.10114	-1.39179	-0.412965	0.584922
-0.073689	0.50579	-2.10034	-1.39514	-0.412252	0.587569
-0.07289	0.514945	-2.09954	-1.39848	-0.411538	0.589907
-0.07209	0.333867	-2.09874	-1.40397	-0.410825	0.592019
-0.071291	0.019404	-2.09795	-1.40946	-0.410112	0.594134
-0.070492	0.03318	-2.09715	-1.41427	-0.409398	0.598625
-0.069693	0.046964	-2.09635	-1.41895	-0.408685	0.604713
-0.068894	0.064956	-2.09555	-1.42345	-0.407972	0.611994
-0.068094	0.089669	-2.09475	-1.42595	-0.407258	0.619436
-0.067295	0.11431	-2.09395	-1.42642	-0.406545	0.628433
-0.066496	0.13894	-2.09315	-1.42552	-0.405832	0.64148
-0.065697	0.165696	-2.09235	-1.42456	-0.405119	0.653899
-0.064898	0.200464	-2.09156	-1.42204	-0.404405	0.665711
-0.064098	0.242354	-2.09076	-1.41797	-0.403692	0.677576
-0.063299	0.283857	-2.08996	-1.41289	-0.402979	0.694668
-0.0625	0.325416	-2.08916	-1.40774	-0.402265	0.71409
-0.061701	0.371979	-2.08836	-1.40175	-0.401552	0.733726
-0.060901	0.429396	-2.08756	-1.38926	-0.400839	0.753223
-0.060102	0.491355	-2.08676	-1.37481	-0.400125	0.773694
-0.059303	0.552516	-2.08596	-1.36245	-0.399412	0.80562
-0.058504	0.613707	-2.08516	-1.35005	-0.398699	0.837143
-0.057705	0.681414	-2.08437	-1.33537	-0.397986	0.733141
-0.056905	0.757725	-2.08357	-1.31168	-0.397272	0.036562
-0.056106	0.832507	-2.08277	-1.28404	-0.396559	0.075262
-0.055307	0.905364	-2.08197	-1.25583	-0.395846	0.123068
-0.054508	0.979429	-2.08117	-1.22771	-0.395132	0.170279
-0.053708	1.05869	-2.08037	-1.19598	-0.394419	0.217012
-0.052909	1.13968	-2.07957	-1.15592	-0.393706	0.268392
-0.05211	1.21706	-2.07877	-1.11402	-0.392992	0.333523
-0.051311	1.29327	-2.07798	-1.07201	-0.392279	0.402786
-0.050512	1.37137	-2.07718	-1.03003	-0.391566	0.469937
-0.049712	1.45466	-2.07638	-0.98699	-0.390853	0.536911
-0.048913	1.53515	-2.07558	-0.943874	-0.390139	0.610719
-0.048114	1.60975	-2.07478	-0.901914	-0.389426	0.694934
-0.047315	1.6845	-2.07398	-0.860114	-0.388713	0.778508
-0.046516	1.75884	-2.07318	-0.820471	-0.387999	0.860178
-0.045716	1.8307	-2.07239	-0.785261	-0.387286	0.942511
-0.044917	1.89431	-2.07159	-0.752426	-0.386573	1.03485
-0.044118	1.95128	-2.07079	-0.719544	-0.38586	1.13329
-0.043319	2.00769	-2.06999	-0.686636	-0.385146	1.22708
-0.042519	2.06178	-2.06919	-0.656404	-0.384433	1.32028
-0.04172	2.10854	-2.06839	-0.632867	-0.38372	1.41901
-0.040921	1.14498	-2.06759	-0.615577	-0.383006	1.52606
-0.040122	0.0463	-2.06679	-0.600239	-0.382293	1.62834
-0.039323	0.076882	-2.06599	-0.585427	-0.38158	1.72672
-0.038523	0.105724	-2.0652	-0.576003	-0.380866	1.82191
-0.037724	0.1266	-2.0644	-0.575924	-0.380153	1.92076
-0.036925	0.138928	-2.0636	-0.582081	-0.37944	2.02091
-0.036126	0.150381	-2.0628	-0.589558	-0.378727	2.1185
-0.035326	0.159551	-2.062	-0.599717	-0.378013	2.21594
-0.034527	0.164547	-2.0612	-0.613629	-0.3773	2.3172
-0.033728	0.164	-2.0604	-0.637114	-0.376587	2.42629
-0.032929	0.159746	-2.0596	-0.662944	-0.375873	2.53153
-0.03213	0.155491	-2.0588	-0.688779	-0.37516	2.62511
-0.03133	0.149246	-2.05801	-0.718361	-0.374447	2.7158
-0.030531	0.138629	-2.05721	-0.750003	-0.373734	2.81078
-0.029732	0.124695	-2.05641	-0.783426	-0.37302	2.91032
-0.028933	0.109568	-2.05561	-0.817043	-0.372307	3.00004
-0.028133	0.09324	-2.05481	-0.851622	-0.371594	3.0811
-0.027334	0.07278	-2.05401	-0.889709	-0.37088	3.16108
-0.026535	0.047913	-2.05321	-0.924901	-0.370167	3.24342
-0.025736	0.023132	-2.05241	-0.957208	-0.369454	3.32555
-0.024937	-0.001641	-2.05162	-0.989568	-0.36874	3.39369
-0.024137	-0.026993	-2.05082	-1.02529	-0.368027	3.45799
-0.023338	-0.054276	-2.05002	-1.06241	-0.367314	3.5224
-0.022539	-0.081447	-2.04922	-0.944905	-0.366601	3.58507
-0.02174	-0.106447	-2.04842	-0.035692	-0.365887	3.64017
-0.020941	-0.131291	-2.04762	-0.068205	-0.365174	3.68639
-0.020141	-0.157374	-2.04682	-0.105367	-0.364461	3.73133
-0.019342	-0.186228	-2.04603	-0.140106	-0.363747	3.77455
-0.018543	-0.214146	-2.04523	-0.168653	-0.363034	3.81026
-0.017744	-0.24078	-2.04443	-0.197492	-0.362321	3.82945
-0.016944	-0.267755	-2.04363	-0.227815	-0.361607	3.8464
-0.016145	-0.296719	-2.04283	-0.258017	-0.360894	3.86322
-0.015346	-0.327347	-2.04203	-0.284353	-0.360181	3.87518
-0.014547	-0.354314	-2.04123	-0.308402	-0.359468	3.87912
-0.013748	-0.271676	-2.04043	-0.333472	-0.358754	3.87341
-0.012948	-0.034945	-2.03963	-0.362532	-0.358041	3.8677
-0.012149	-0.063441	-2.03884	-0.3926	-0.357328	3.86043
-0.01135	-0.092086	-2.03804	-0.41958	-0.356614	3.84271
-0.010551	-0.118158	-2.03724	-0.445936	-0.355901	3.05679
-0.009751	-0.144314	-2.03644	-0.473197	-0.355188	-0.03447
-0.008952	-0.171088	-2.03564	-0.501291	-0.354475	-0.063809
-0.008153	-0.199234	-2.03484	-0.527405	-0.353761	-0.097545
-0.007354	-0.225155	-2.03404	-0.551811	-0.353048	-0.13964
-0.006555	-0.247261	-2.03324	-0.576162	-0.352335	-0.184244
-0.005755	-0.269356	-2.03245	-0.603861	-0.351621	-0.228887
-0.004956	-0.292441	-2.03165	-0.631851	-0.350908	-0.275327
-0.004157	-0.316777	-2.03085	-0.657297	-0.350195	-0.327814
-0.003358	-0.338723	-2.03005	-0.681919	-0.349481	-0.384522
-0.002559	-0.35915	-2.02925	-0.706849	-0.348768	-0.439435
-0.001759	-0.380072	-2.02845	-0.733185	-0.348055	-0.494867
-0.00096	-0.402489	-2.02765	-0.755753	-0.347342	-0.553841
-0.000161	-0.47084	-2.02685	-0.776763	-0.346628	-0.615881
0.000638	-0.581706	-2.02605	-0.797856	-0.345915	-0.673733
0.001438	-0.596866	-2.02526	-0.820167	-0.345202	-0.72803
0.002237	-0.610529	-2.02446	-0.844804	-0.344488	-0.78302
0.003036	-0.624239	-2.02366	-0.868347	-0.343775	-0.845333
0.003835	-0.637698	-2.02286	-0.891749	-0.343062	-0.908842
0.004634	-0.650259	-2.02206	-0.915074	-0.342349	-0.96857
0.005434	-0.660654	-2.02126	-0.939931	-0.341635	-1.02724
0.006233	-0.669873	-2.02046	-0.044355	-0.340922	-1.08684
0.007032	-0.679058	-2.01966	-0.042432	-0.340209	-1.14874
0.007831	-0.688308	-2.01887	-0.060004	-0.339495	-1.20317
0.008631	-0.69675	-2.01807	-0.077656	-0.338782	-1.25324
0.00943	-0.703213	-2.01727	-0.099143	-0.338069	-1.303
0.010229	-0.709705	-2.01647	-0.121304	-0.337355	-1.35612
0.011028	-0.715633	-2.01567	-0.142696	-0.336642	-1.4113
0.011827	-0.719821	-2.01487	-0.164012	-0.335929	-1.45787
0.012627	-0.722201	-2.01407	-0.185619	-0.335216	-1.50366
0.013426	-0.7232	-2.01327	-0.210348	-0.334502	-1.54909
0.014225	-0.724196	-2.01247	-0.230553	-0.333789	-1.59993
0.015024	-0.724918	-2.01168	-0.250145	-0.333076	-1.64676
0.015823	-0.724594	-2.01088	-0.269855	-0.332362	-1.68621
0.016623	-0.722988	-2.01008	-0.290062	-0.331649	-1.72574
0.017422	-0.720752	-2.00928	-0.311304	-0.330936	-1.76643
0.018221	-0.718684	-2.00848	-0.330831	-0.330222	-1.80884
0.01902	-0.71739	-2.00768	-0.350368	-0.329509	-1.845
0.01982	-0.716592	-2.00688	-0.370095	-0.328796	-1.87844
0.020619	-0.715062	-2.00609	-0.391333	-0.328083	-1.9123
0.021418	-0.713451	-2.00529	-0.411769	-0.327369	-1.94793
0.022217	-0.712356	-2.00449	-0.429057	-0.326656	-1.98088
0.023016	-0.712496	-2.00369	-0.446377	-0.325943	-2.00384
0.023816	-0.713176	-2.00289	-0.464396	-0.325229	-2.02847
0.024615	-0.714026	-2.00209	-0.484499	-0.324516	-2.0546
0.025414	-0.71496	-2.00129	-0.502621	-0.323803	-2.08345
0.026213	-0.716557	-2.00049	-0.518918	-0.32309	-0.04335
0.027013	-0.721396	-1.9997	-0.535678	-0.322376	-0.054621
0.027812	-0.726198	-1.9989	-0.554187	-0.321663	-0.08089
0.028611	-0.730961	-1.9981	-0.573888	-0.32095	-0.108006
0.02941	-0.735868	-1.9973	-0.591059	-0.320236	-0.139307
0.030209	-0.742199	-1.9965	-0.607729	-0.319523	-0.166538
0.031009	-0.750011	-1.9957	-0.624861	-0.31881	-0.190108
0.031808	-0.759412	-1.9949	-0.642648	-0.318096	-0.213752
0.032607	-0.769206	-1.9941	-0.658962	-0.317383	-0.23906
0.033406	-0.779251	-1.99331	-0.673386	-0.31667	-0.2657
0.034206	-0.791265	-1.99251	-0.6878	-0.315957	-0.287827
0.035005	-0.803541	-1.99171	-0.704083	-0.315243	-0.309543
0.035804	-0.816623	-1.99091	-0.721931	-0.31453	-0.331358
0.036603	-0.829676	-1.99011	-0.738836	-0.313817	-0.35342
0.037402	-0.842656	-1.98931	-0.755098	-0.313103	-0.374285
0.038202	-0.855484	-1.98851	-0.77223	-0.31239	-0.393431
0.039001	-0.867739	-1.98771	-0.791889	-0.311677	-0.412602
0.0398	-0.878852	-1.98691	-0.811556	-0.310963	-0.432654
0.040599	-0.890196	-1.98612	-0.829892	-0.31025	-0.453695
0.041398	-0.903281	-1.98532	-0.847812	-0.309537	-0.473021
0.042198	-0.91717	-1.98452	-0.866574	-0.308824	-0.491301
0.042997	-0.929731	-1.98372	-0.88582	-0.30811	-0.50954
0.043796	-0.94168	-1.98292	-0.90287	-0.307397	-0.528951
0.044595	-0.953918	-1.98212	-0.919201	-0.306684	-0.548418
0.045395	-0.967196	-1.98132	-0.935507	-0.30597	-0.566213
0.046194	-0.979711	-1.98052	-0.954385	-0.305257	-0.583455
0.046993	-0.989323	-1.97972	-0.972684	-0.304544	-0.600806
0.047792	-0.998873	-1.97893	-0.988225	-0.303831	-0.618196
0.048591	-1.00842	-1.97813	-1.00345	-0.303117	-0.63234
0.049391	-1.01754	-1.97733	-1.01903	-0.302404	-0.6446
0.05019	-1.02526	-1.97653	-1.03892	-0.301691	-0.656937
0.050989	-1.03178	-1.97573	-1.05786	-0.300977	-0.670341
0.051788	-1.03855	-1.97493	-1.07625	-0.300264	-0.684168
0.052588	-1.04704	-1.97413	-1.09472	-0.299551	-0.695893
0.053387	-1.05643	-1.97334	-1.11431	-0.298837	-0.70687
0.054186	-1.06413	-1.97254	-1.13449	-0.298124	-0.717903
0.054985	-1.0715	-1.97174	-1.15151	-0.297411	-0.730527
0.055784	-1.07904	-1.97094	-1.16826	-0.296698	-0.743815
0.056584	-1.08704	-1.97014	-1.18544	-0.295984	-0.09895
0.057383	-1.09523	-1.96934	-1.20469	-0.295271	-0.023272
0.058182	-1.10349	-1.96854	-1.22257	-0.294558	-0.035869
0.058981	-1.1118	-1.96774	-1.23799	-0.293844	-0.049875
0.05978	-1.12027	-1.96694	-1.25346	-0.293131	-0.061782
0.06058	-1.12878	-1.96615	-1.26944	-0.292418	-0.072072
0.061379	-1.13563	-1.96535	-1.28614	-0.291704	-0.08228
0.062178	-1.14153	-1.96455	-1.30198	-0.290991	-0.093295
0.062977	-1.14741	-1.96375	-1.3187	-0.290278	-0.107187
0.063777	-1.15312	-1.96295	-1.33609	-0.289565	-0.118648
0.064576	-1.15833	-1.96215	-1.35381	-0.288851	-0.129845
0.065375	-1.16249	-1.96135	-1.37324	-0.288138	-0.141108
0.066174	-1.16656	-1.96056	-1.39015	-0.287425	-0.152909
0.066973	-1.17091	-1.95976	-1.40678	-0.286711	-0.16493
0.067773	-1.17623	-1.95896	-1.42365	-0.285998	-0.176645
0.068572	-1.18197	-1.95816	-1.44151	-0.285285	-0.188301
0.069371	-1.18785	-1.95736	-1.45911	-0.284572	-0.200148
0.07017	-1.19376	-1.95656	-1.47358	-0.283858	-0.212348
0.07097	-1.19976	-1.95576	-1.48809	-0.283145	-0.223235
0.071769	-1.20555	-1.95496	-1.50359	-0.282432	-0.233085
0.072568	-1.20969	-1.95416	-1.52113	-0.281718	-0.243086
0.073367	-1.21266	-1.95337	-1.53862	-0.281005	-0.253637
0.074166	-1.21572	-1.95257	-1.55546	-0.280292	-0.263882
0.074966	-1.21911	-1.95177	-0.844582	-0.279578	-0.272634
0.075765	-1.22261	-1.95097	-0.025329	-0.278865	-0.281111
0.076564	-1.22559	-1.95017	-0.042763	-0.278152	-0.290363
0.077363	-1.22829	-1.94937	-0.05864	-0.277439	-0.301097
0.078163	-1.23083	-1.94857	-0.074193	-0.276725	-0.311672
0.078962	-1.23283	-1.94777	-0.090062	-0.276012	-0.32145
0.079761	-1.23465	-1.94697	-0.107534	-0.275299	-0.331219
0.08056	-1.23591	-1.94618	-0.124087	-0.274585	-0.340529
0.081359	-1.23718	-1.94538	-0.139436	-0.273872	-0.348727
0.082159	-1.23835	-1.94458	-0.154713	-0.273159	-0.354684
0.082958	-1.23714	-1.94378	-0.171654	-0.272445	-0.359301
0.083757	-1.23604	-1.94298	-0.190469	-0.271732	-0.364262
0.084556	-1.23519	-1.94218	-0.207816	-0.271019	-0.369948
0.085355	-1.23435	-1.94138	-0.224382	-0.270306	-0.375947
0.086155	-1.23361	-1.94059	-0.241047	-0.269592	-0.381444
0.086954	-1.23293	-1.93979	-0.259034	-0.268879	-0.386715
0.087753	-1.23116	-1.93899	-0.276465	-0.268166	-0.39249
0.088552	-1.22895	-1.93819	-0.29228	-0.267452	-0.399416
0.089352	-1.22669	-1.93739	-0.307684	-0.266739	-0.406419
0.090151	-1.22391	-1.93659	-0.324102	-0.266026	-0.412905
0.09095	-1.22083	-1.93579	-0.342897	-0.265313	-0.419392
0.091749	-1.21745	-1.93499	-0.35952	-0.264599	-0.425599
0.092548	-1.21409	-1.9342	-0.373908	-0.263886	-0.431367
0.093348	-1.21068	-1.9334	-0.388353	-0.263173	-0.436485
0.094147	-1.20698	-1.9326	-0.405233	-0.262459	-0.4413
0.094946	-1.20283	-1.9318	-0.422846	-0.261746	-0.446214
0.095745	-1.19831	-1.931	-0.438636	-0.261033	-0.452212
0.096545	-1.19383	-1.9302	-0.45432	-0.260319	-0.457473
0.097344	-1.18915	-1.9294	-0.470341	-0.259606	-0.461353
0.098143	-1.18307	-1.9286	-0.487699	-0.258893	-0.464922
0.098942	-1.17778	-1.9278	-0.504102	-0.25818	-0.46906
0.099741	-1.17266	-1.92701	-0.518372	-0.257466	-0.473924
0.100541	-1.16748	-1.92621	-0.532815	-0.256753	-0.479575
0.10134	-1.16128	-1.92541	-0.548313	-0.25604	-0.485435
0.102139	-1.15427	-1.92461	-0.564699	-0.255326	-0.49131
0.102938	-1.14944	-1.92381	-0.578901	-0.254613	-0.497579
0.103737	-1.14459	-1.92301	-0.592039	-0.2539	-0.503855
0.104537	-1.13984	-1.92221	-0.606008	-0.253187	-0.509492
0.105336	-1.13588	-1.92141	-0.622016	-0.252473	-0.515068
0.106135	-1.13203	-1.92061	-0.638337	-0.25176	-0.520636
0.106934	-1.12805	-1.91982	-0.653689	-0.251047	-0.526882
0.107734	-1.12399	-1.91902	-0.669033	-0.250333	-0.532004
0.108533	-1.11934	-1.91822	-0.685514	-0.24962	-0.536066
0.109332	-1.11329	-1.91742	-0.702652	-0.248907	-0.540126
0.110131	-1.10777	-1.91662	-0.717904	-0.248193	-0.544679
0.11093	-1.10246	-1.91582	-0.732007	-0.24748	-0.551101
0.11173	-1.09707	-1.91502	-0.746314	-0.246767	-0.557921
0.112529	-1.09153	-1.91423	-0.76238	-0.246054	-0.564815
0.113328	-1.08594	-1.91343	-0.777897	-0.24534	-0.571887
0.114127	-1.08057	-1.91263	-0.791153	-0.244627	-0.579878
0.114927	-1.07529	-1.91183	-0.803342	-0.243914	-0.588011
0.115726	-1.06996	-1.91103	-0.816524	-0.2432	-0.595056
0.116525	-1.064	-1.91023	-0.832286	-0.242487	-0.602081
0.117324	-1.05813	-1.90943	-0.848752	-0.241774	-0.608948
0.118123	-1.05359	-1.90863	-0.864248	-0.24106	-0.615261
0.118923	-1.04907	-1.90783	-0.879729	-0.240347	-0.620734
0.119722	-1.04438	-1.90704	-0.896358	-0.239634	-0.625759
0.120521	-1.03924	-1.90624	-0.913924	-0.238921	-0.630794
0.12132	-1.03506	-1.90544	-0.930081	-0.238207	-0.635945
0.12212	-1.0319	-1.90464	-0.945285	-0.237494	-0.641042
0.122919	-1.02899	-1.90384	-0.960638	-0.236781	-0.645771
0.123718	-1.02741	-1.90304	-0.977649	-0.236067	-0.650359
0.124517	-1.02756	-1.90224	-0.994044	-0.235354	-0.654991
0.125316	-1.02697	-1.90144	-1.00861	-0.234641	-0.659987
0.126116	-1.02621	-1.90065	-1.02275	-0.233928	-0.664875
0.126915	-1.02542	-1.89985	-1.03785	-0.233214	-0.669421
0.127714	-1.02461	-1.89905	-1.0544	-0.232501	-0.673958
0.128513	-1.02447	-1.89825	-1.06957	-0.231788	-0.678502
0.129312	-1.02564	-1.89745	-1.08425	-0.231074	-0.682946
0.130112	-1.02677	-1.89665	-1.09881	-0.230361	-0.685884
0.130911	-1.02789	-1.89585	-1.11577	-0.229648	-0.688176
0.13171	-1.02946	-1.89505	-1.1334	-0.228934	-0.690471
0.132509	-1.03134	-1.89426	-1.14872	-0.228221	-0.692763
0.133309	-1.03347	-1.89346	-1.16364	-0.227508	-0.694354
0.134108	-1.0356	-1.89266	-1.17888	-0.226795	-0.695008
0.134907	-1.03754	-1.89186	-1.19618	-0.226081	-0.695487
0.135706	-1.039	-1.89106	-1.21162	-0.225368	-0.696323
0.136505	-1.04108	-1.89026	-1.22531	-0.224655	-0.076515
0.137305	-1.04345	-1.88946	-1.2391	-0.223941	-0.003911
0.138104	-1.04581	-1.88866	-1.25467	-0.223228	-0.00633
0.138903	-1.04799	-1.88786	-1.27178	-0.222515	-0.008759
0.139702	-1.05004	-1.88707	-1.28681	-0.221801	-0.011965
0.140502	-1.05284	-1.88627	-1.30172	-0.221088	-0.015525
0.141301	-1.05572	-1.88547	-1.31658	-0.220375	-0.018708
0.1421	-1.0586	-1.88467	-1.33191	-0.219662	-0.02165
0.142899	-1.06386	-1.88387	-1.34657	-0.218948	-0.024594
0.143698	-1.06803	-1.88307	-1.35929	-0.218235	-0.027058
0.144498	-1.0698	-1.88227	-1.37219	-0.217522	-0.029365
0.145297	-1.07157	-1.88148	-1.38695	-0.216808	-0.031221
0.146096	-1.07322	-1.88068	-1.40391	-0.216095	-0.032961
0.146895	-1.07439	-1.87988	-1.41933	-0.215382	-0.035484
0.147694	-1.07568	-1.87908	-1.43383	-0.214669	-0.039336
0.148494	-1.07704	-1.87828	-1.44893	-0.213955	-0.043323
0.149293	-1.07843	-1.87748	-1.46544	-0.213242	-0.047299
0.150092	-1.08085	-1.87668	-1.48162	-0.212529	-0.051257
0.150891	-1.08478	-1.87588	-1.49591	-0.211815	-0.054735
0.151691	-1.08811	-1.87508	-1.50989	-0.211102	-0.05772
0.15249	-1.09142	-1.87429	-1.52512	-0.210389	-0.060678
0.153289	-1.09469	-1.87349	-1.54144	-0.209675	-0.063628
0.154088	-1.09693	-1.87269	-1.5566	-0.208962	-0.066673
0.154887	-1.09839	-1.87189	-1.57091	-0.208249	-0.070606
0.155687	-1.10029	-1.87109	-1.58595	-0.207536	-0.074161
0.156486	-1.10221	-1.87029	-1.6034	-0.206822	-0.076855
0.157285	-1.10421	-1.86949	-1.62071	-0.206109	-0.07951
0.158084	-1.10777	-1.86869	-1.63606	-0.205396	-0.081948
0.158884	-1.11186	-1.8679	-1.65093	-0.204682	-0.08349
0.159683	-1.11607	-1.8671	-1.6665	-0.203969	-0.084321
0.160482	-1.12032	-1.8663	-1.68301	-0.203256	-0.084888
0.161281	-1.12462	-1.8655	-1.69941	-0.202542	-0.085541
0.16208	-1.12881	-1.8647	-1.71548	-0.201829	-0.086502
0.16288	-1.13086	-1.8639	-1.73168	-0.201116	-0.087966
0.163679	-1.13291	-1.8631	-1.74934	-0.200403	-0.090036
0.164478	-1.13498	-1.8623	-0.202836	-0.199689	-0.057301
0.165277	-1.13726	-1.8615	-0.03174	-0.198976	-0.003412
0.166076	-1.13992	-1.86071	-0.046875	-0.198263	-0.006682
0.166876	-1.14301	-1.85991	-0.061841	-0.197549	-0.008914
0.167675	-1.14611	-1.85911	-0.078022	-0.196836	-0.010378
0.168474	-1.14923	-1.85831	-0.092536	-0.196123	-0.011932
0.169273	-1.15239	-1.85751	-0.106442	-0.19541	-0.013822
0.170073	-1.15457	-1.85671	-0.121087	-0.194696	-0.016197
0.170872	-1.15541	-1.85591	-0.136297	-0.193983	-0.019072
0.171671	-1.15626	-1.85512	-0.154296	-0.19327	-0.022202
0.17247	-1.15732	-1.85432	-0.171068	-0.192556	-0.025443
0.173269	-1.15986	-1.85352	-0.187274	-0.191843	-0.028913
0.174069	-1.16361	-1.85272	-0.203412	-0.19113	-0.031828
0.174868	-1.16824	-1.85192	-0.2203	-0.190416	-0.03432
0.175667	-1.17285	-1.85112	-0.237958	-0.189703	-0.036782
0.176466	-1.17741	-1.85032	-0.252864	-0.18899	-0.03917
0.177266	-1.18158	-1.84952	-0.267529	-0.188277	-0.041567
0.178065	-1.18435	-1.84872	-0.282194	-0.187563	-0.044657
0.178864	-1.1868	-1.84793	-0.297869	-0.18685	-0.047946
0.179663	-1.18916	-1.84713	-0.313854	-0.186137	-0.051237
0.180462	-1.19118	-1.84633	-0.328977	-0.185423	-0.055304
0.181262	-1.19285	-1.84553	-0.344055	-0.18471	-0.059484
0.182061	-1.19438	-1.84473	-0.359474	-0.183997	-0.063376
0.18286	-1.1959	-1.84393	-0.377635	-0.183284	-0.067249
0.183659	-1.19753	-1.84313	-0.394701	-0.18257	-0.071096
0.184459	-1.19982	-1.84233	-0.410239	-0.181857	-0.074851
0.185258	-1.20207	-1.84154	-0.425968	-0.181144	-0.077136
0.186057	-1.20429	-1.84074	-0.44243	-0.18043	-0.079203
0.186856	-1.20655	-1.83994	-0.45965	-0.179717	-0.08125
0.187655	-1.20895	-1.83914	-0.475169	-0.179004	-0.082616
0.188455	-1.21256	-1.83834	-0.490343	-0.17829	-0.083139
0.189254	-1.21607	-1.83754	-0.5059	-0.177577	-0.083245
0.190053	-1.21947	-1.83674	-0.522764	-0.176864	-0.08335
0.190852	-1.22285	-1.83594	-0.538844	-0.176151	-0.083643
0.191651	-1.22547	-1.83515	-0.552903	-0.175437	-0.08502
0.192451	-1.22683	-1.83435	-0.566992	-0.174724	-0.086605
0.19325	-1.22671	-1.83355	-0.58225	-0.174011	-0.08798
0.194049	-1.22633	-1.83275	-0.598758	-0.173297	-0.089338
0.194848	-1.22594	-1.83195	-0.613966	-0.172584	-0.090872
0.195648	-1.22607	-1.83115	-0.628179	-0.171871	-0.092868
0.196447	-1.22661	-1.83035	-0.642942	-0.171157	-0.094947
0.197246	-1.22731	-1.82955	-0.659408	-0.170444	-0.097044
0.198045	-1.22802	-1.82875	-0.676432	-0.169731	-0.099077
0.198844	-1.22874	-1.82796	-0.692136	-0.169018	-0.100888
0.199644	-1.23078	-1.82716	-0.707168	-0.168304	-0.102146
0.200443	-1.23319	-1.82636	-0.723253	-0.167591	-0.102738
0.201242	-1.23598	-1.82556	-0.740228	-0.166878	-0.103175
0.202041	-1.23877	-1.82476	-0.755085	-0.166164	-0.103289
0.202841	-1.24177	-1.82396	-0.768526	-0.165451	-0.078656
0.20364	-1.2453	-1.82316	-0.781968	-0.164738	0.00079
0.204439	-1.24778	-1.82237	-0.798281	-0.164025	0.001385
0.205238	-1.25013	-1.82157	-0.814926	-0.163311	0.001905
0.206037	-1.25246	-1.82077	-0.82997	-0.162598	0.001431
0.206837	-1.25465	-1.81997	-0.844658	-0.161885	-0.001317
0.207636	-1.25658	-1.81917	-0.860209	-0.161171	-0.004734
0.208435	-1.2572	-1.81837	-0.876942	-0.160458	-0.0086
0.209234	-1.25782	-1.81757	-0.892361	-0.159745	-0.01251
0.210033	-1.25844	-1.81677	-0.906629	-0.159031	-0.016525
0.210833	-1.25881	-1.81597	-0.920811	-0.158318	-0.020112
0.211632	-1.25998	-1.81518	-0.93778	-0.157605	-0.022762
0.212431	-1.26238	-1.81438	-0.955839	-0.156892	-0.025113
0.21323	-1.2648	-1.81358	-0.971274	-0.156178	-0.027446
0.21403	-1.26729	-1.81278	-0.986567	-0.155465	-0.029756
0.214829	-1.26998	-1.81198	-1.00206	-0.154752	-0.031747
0.215628	-1.27217	-1.81118	-1.01931	-0.154038	-0.033449
0.216427	-1.27401	-1.81038	-1.03549	-0.153325	-0.034999
0.217226	-1.27583	-1.80958	-1.04989	-0.152612	-0.034997
0.218026	-1.2774	-1.80879	-1.06442	-0.151898	-0.034106
0.218825	-1.27858	-1.80799	-1.08011	-0.151185	-0.033453
0.219624	-1.27846	-1.80719	-1.09681	-0.150472	-0.0329
0.220423	-1.27834	-1.80639	-1.11208	-0.149759	-0.032846
0.221223	-1.27821	-1.80559	-1.12618	-0.149045	-0.033803
0.222022	-1.27801	-1.80479	-1.1398	-0.148332	-0.035774
0.222821	-1.27756	-1.80399	-1.15553	-0.147619	-0.038171
0.22362	-1.27665	-1.80319	-1.17264	-0.146905	-0.040632
0.224419	-1.27575	-1.80239	-1.18688	-0.146192	-0.043856
0.225219	-1.27524	-1.8016	-1.20116	-0.145479	-0.047572
0.226018	-1.27676	-1.8008	-1.21583	-0.144766	-0.048956
0.226817	-1.27843	-1.8	-1.23222	-0.144052	-0.049887
0.227616	-1.28021	-1.7992	-1.24774	-0.143339	-0.050813
0.228416	-1.28194	-1.7984	-1.26228	-0.142626	-0.052276
0.229215	-1.28293	-1.7976	-1.27713	-0.141912	-0.053688
0.230014	-1.28258	-1.7968	-1.29357	-0.141199	-0.054984
0.230813	-1.28247	-1.79601	-1.31039	-0.140486	-0.056279
0.231612	-1.28239	-1.79521	-1.32483	-0.139772	-0.057273
0.232412	-1.28241	-1.79441	-1.33854	-0.139059	-0.057579
0.233211	-1.28324	-1.79361	-1.35283	-0.138346	-0.057917
0.23401	-1.28431	-1.79281	-1.36849	-0.137633	-0.058271
0.234809	-1.28515	-1.79201	-1.38369	-0.136919	-0.058681
0.235608	-1.28599	-1.79121	-1.39756	-0.136206	-0.059649
0.236408	-1.28689	-1.79041	-1.41139	-0.135493	-0.061425
0.237207	-1.28821	-1.78961	-1.42674	-0.134779	-0.065268
0.238006	-1.28967	-1.78882	-1.44292	-0.134066	-0.069093
0.238805	-1.29149	-1.78802	-1.4576	-0.133353	-0.072935
0.239605	-1.29347	-1.78722	-1.47147	-0.132639	-0.076565
0.240404	-1.29537	-1.78642	-1.48585	-0.131926	-0.079419
0.241203	-1.29703	-1.78562	-1.50105	-0.131213	-0.081387
0.242002	-1.29869	-1.78482	-1.51529	-0.1305	-0.083366
0.242801	-1.30038	-1.78402	-1.52811	-0.129786	-0.085541
0.243601	-1.30207	-1.78322	-1.54069	-0.129073	-0.087591
0.2444	-1.30414	-1.78242	-1.55482	-0.12836	-0.088747
0.245199	-1.30632	-1.78163	-1.57061	-0.127646	-0.089454
0.245998	-1.3066	-1.78083	-1.58501	-0.126933	-0.090052
0.246798	-1.30661	-1.78003	-1.59889	-0.12622	-0.090421
0.247597	-1.30662	-1.77923	-1.61281	-0.125507	-0.090508
0.248396	-1.30514	-1.77843	-1.62889	-0.124793	-0.090249
0.249195	-1.30405	-1.77763	-1.6445	-0.12408	-0.090002
0.249994	-1.30437	-1.77683	-1.65837	-0.123367	-0.089828
0.250794	-1.30486	-1.77604	-1.6721	-0.122653	-0.089863
0.251593	-1.30583	-1.77524	-1.6858	-0.12194	-0.090408
0.252392	-1.30798	-1.77444	-1.70127	-0.121227	-0.091293
0.253191	-1.30946	-1.77364	-1.71519	-0.120513	-0.092656
0.25399	-1.31053	-1.77284	-1.72837	-0.1198	-0.094716
0.25479	-1.31156	-1.77204	-1.74153	-0.119087	-0.096659
0.255589	-1.31286	-1.77124	-1.75609	-0.118374	-0.035149
0.256388	-1.31429	-1.77044	-1.77194	-0.11766	-0.002423
0.257187	-1.31524	-1.76964	-1.78549	-0.116947	-0.003797
0.257987	-1.31609	-1.76885	-1.7991	-0.116234	-0.005077
0.258786	-1.31693	-1.76805	-1.81314	-0.11552	-0.006376
0.259585	-1.31764	-1.76725	-1.82984	-0.114807	-0.007683
0.260384	-1.31844	-1.76645	-1.84635	-0.114094	-0.008985
0.261183	-1.31953	-1.76565	-1.86218	-0.11338	-0.009945
0.261983	-1.32063	-1.76485	-1.87795	-0.112667	-0.010657
0.262782	-1.32198	-1.76405	-1.89389	-0.111954	-0.011214
0.263581	-1.32373	-1.76326	-1.90965	-0.111241	-0.011733
0.26438	-1.32506	-1.76246	-1.92338	-0.110527	-0.012212
0.26518	-1.3261	-1.76166	-1.93605	-0.109814	-0.012393
0.265979	-1.32712	-1.76086	-1.94929	-0.109101	-0.012583
0.266778	-1.32728	-1.76006	-1.96503	-0.108387	-0.012941
0.267577	-1.32717	-1.75926	-1.98176	-0.107674	-0.013328
0.268376	-1.32867	-1.75846	-1.99686	-0.106961	-0.014471
0.269176	-1.33023	-1.75766	-2.01177	-0.106248	-0.016476
0.269975	-1.33192	-1.75686	-2.02693	-0.105534	-0.018599
0.270774	-1.33414	-1.75606	-2.04244	-0.104821	-0.020691
0.271573	-1.33585	-1.75527	-2.05708	-0.104108	-0.022783
0.272372	-1.33634	-1.75447	-2.07098	-0.103394	-0.024076
0.273172	-1.33678	-1.75367	-2.08485	-0.102681	-0.024373
0.273971	-1.33763	-1.75287	-2.10028	-0.101968	-0.024019
0.27477	-1.33875	-1.75207	-2.11531	-0.101254	-0.023573
0.275569	-1.33959	-1.75127	-2.12858	-0.100541	-0.023105
0.276369	-1.34031	-1.75047	-2.1415	-0.099828	-0.022532
0.277168	-1.34102	-1.74968	-2.15521	-0.099115	-0.022095
0.277967	-1.34212	-1.74888	-2.17065	-0.098401	-0.021729
0.278766	-1.34326	-1.74808	-2.18644	-0.097688	-0.021366
0.279565	-1.34455	-1.74728	-2.20019	-0.096975	-0.021686
0.280365	-1.34583	-1.74648	-2.21354	-0.096261	-0.022689
0.281164	-1.34701	-1.74568	-2.22763	-0.095548	-0.024063
0.281963	-1.34773	-1.74488	-2.24354	-0.094835	-0.025468
0.282762	-1.34818	-1.74408	-2.26003	-0.094122	-0.026804
0.283562	-1.34825	-1.74328	-2.27629	-0.093408	-0.027548
0.284361	-1.34831	-1.74249	-2.29256	-0.092695	-0.028397
0.28516	-1.3479	-1.74169	-2.31002	-0.091982	-0.029612
0.285959	-1.34709	-1.74089	-2.3278	-0.091268	-0.030879
0.286758	-1.34716	-1.74009	-0.660287	-0.090555	-0.032532
0.287558	-1.34745	-1.73929	-0.024114	-0.089842	-0.034631
0.288357	-1.34779	-1.73849	-0.038208	-0.089128	-0.035683
0.289156	-1.34898	-1.73769	-0.054158	-0.088415	-0.036197
0.289955	-1.35012	-1.7369	-0.070527	-0.087702	-0.036699
0.290754	-1.35071	-1.7361	-0.08655	-0.086989	-0.037171
0.291554	-1.35127	-1.7353	-0.10241	-0.086275	-0.037991
0.292353	-1.35187	-1.7345	-0.119188	-0.085562	-0.039507
0.293152	-1.3527	-1.7337	-0.138221	-0.084849	-0.041095
0.293951	-1.35327	-1.7329	-0.154877	-0.084135	-0.042701
0.294751	-1.35354	-1.7321	-0.170872	-0.083422	-0.04433
0.29555	-1.35376	-1.7313	-0.186879	-0.082709	-0.046025
0.296349	-1.35408	-1.7305	-0.204096	-0.081995	-0.047777
0.297148	-1.35463	-1.72971	-0.222734	-0.081282	-0.049623
0.297947	-1.35492	-1.72891	-0.238309	-0.080569	-0.051886
0.298747	-1.3551	-1.72811	-0.253765	-0.079856	-0.054044
0.299546	-1.35527	-1.72731	-0.269496	-0.079142	-0.055525
0.300345	-1.35532	-1.72651	-0.287364	-0.078429	-0.056725
0.301144	-1.35539	-1.72571	-0.304408	-0.077716	-0.057829
0.301944	-1.35583	-1.72491	-0.319593	-0.077002	-0.05881
0.302743	-1.35637	-1.72411	-0.334787	-0.076289	-0.060209
0.303542	-1.3568	-1.72331	-0.350562	-0.075576	-0.06186
0.304341	-1.35628	-1.72252	-0.367152	-0.074863	-0.063536
0.30514	-1.35594	-1.72172	-0.38198	-0.074149	-0.065254
0.30594	-1.35605	-1.72092	-0.395829	-0.073436	-0.06681
0.306739	-1.35624	-1.72012	-0.410116	-0.072723	-0.06757
0.307538	-1.35697	-1.71932	-0.425632	-0.072009	-0.068146
0.308337	-1.35864	-1.71852	-0.441619	-0.071296	-0.068835
0.309137	-1.35973	-1.71772	-0.456014	-0.070583	-0.069996
0.309936	-1.36059	-1.71693	-0.470264	-0.069869	-0.071243
0.310735	-1.36142	-1.71613	-0.484788	-0.069156	-0.072533
0.311534	-1.36291	-1.71533	-0.499754	-0.068443	-0.073819
0.312333	-1.36482	-1.71453	-0.513634	-0.06773	-0.074276
0.313133	-1.36657	-1.71373	-0.526229	-0.067016	-0.074151
0.313932	-1.36828	-1.71293	-0.538847	-0.066303	-0.073981
0.314731	-1.37	-1.71213	-0.55254	-0.06559	-0.073809
0.31553	-1.37136	-1.71133	-0.567582	-0.064876	-0.073625
0.316329	-1.37248	-1.71053	-0.581879	-0.064163	-0.07325
0.317129	-1.37339	-1.70974	-0.595487	-0.06345	-0.072611
0.317928	-1.37426	-1.70894	-0.609159	-0.062736	-0.071415
0.318727	-1.37467	-1.70814	-0.624474	-0.062023	-0.070238
0.319526	-1.37394	-1.70734	-0.639307	-0.06131	-0.069368
0.320326	-1.3732	-1.70654	-0.653011	-0.060597	-0.069411
0.321125	-1.37251	-1.70574	-0.666558	-0.059883	-0.069585
0.321924	-1.37183	-1.70494	-0.680525	-0.05917	-0.069822
0.322723	-1.37164	-1.70414	-0.69606	-0.058457	-0.070058
0.323522	-1.37195	-1.70335	-0.710662	-0.057743	-0.07052
0.324322	-1.37332	-1.70255	-0.7249	-0.05703	-0.071208
0.325121	-1.3748	-1.70175	-0.739191	-0.056317	-0.071849
0.32592	-1.3763	-1.70095	-0.754471	-0.055604	-0.072487
0.326719	-1.37717	-1.70015	-0.77074	-0.05489	-0.07312
0.327519	-1.3773	-1.69935	-0.785091	-0.054177	-0.073703
0.328318	-1.37646	-1.69855	-0.798271	-0.053464	-0.074103
0.329117	-1.37553	-1.69775	-0.810951	-0.05275	-0.074047
0.329916	-1.37485	-1.69695	-0.825772	-0.052037	-0.074
0.330715	-1.37515	-1.69616	-0.842738	-0.051324	-0.0741
0.331515	-1.37478	-1.69536	-0.859399	-0.05061	-0.074802
0.332314	-1.37403	-1.69456	-0.875739	-0.049897	-0.076304
0.333113	-1.37326	-1.69376	-0.892119	-0.049184	-0.078249
0.333912	-1.37312	-1.69296	-0.910064	-0.048471	-0.08015
0.334712	-1.37345	-1.69216	-0.926933	-0.047757	-0.081955
0.335511	-1.37419	-1.69136	-0.941863	-0.047044	-0.083747
0.33631	-1.37499	-1.69057	-0.956502	-0.046331	-0.085671
0.337109	-1.37581	-1.68977	-0.971987	-0.045617	-0.087632
0.337908	-1.37452	-1.68897	-0.989453	-0.044904	-0.08961
0.338708	-1.3734	-1.68817	-1.0047	-0.044191	-0.091575
0.339507	-1.37349	-1.68737	-1.01903	-0.043478	-0.093009
0.340306	-1.37361	-1.68657	-1.03353	-0.042764	-0.093835
0.341105	-1.37385	-1.68577	-1.04885	-0.042051	-0.094659
0.341904	-1.37515	-1.68497	-1.06428	-0.041338	-0.045804
0.342704	-1.37593	-1.68417	-1.07771	-0.040624	-0.000228
0.343503	-1.37634	-1.68338	-1.09123	-0.039911	8.5e-05
0.344302	-1.37672	-1.68258	-1.10519	-0.039198	0.000493
0.345101	-1.3772	-1.68178	-1.12137	-0.038484	0.000902
0.345901	-1.37792	-1.68098	-1.13648	-0.037771	0.000794
0.3467	-1.37921	-1.68018	-1.15009	-0.037058	0.000285
0.347499	-1.38077	-1.67938	-1.16389	-0.036345	-0.000275
0.348298	-1.38236	-1.67858	-1.17832	-0.035631	-0.000837
0.349097	-1.38411	-1.67779	-1.19371	-0.034918	-0.001283
0.349897	-1.38584	-1.67699	-1.20719	-0.034205	-0.001168
0.350696	-1.38679	-1.67619	-1.21924	-0.033491	-0.000476
0.351495	-1.38746	-1.67539	-1.23192	-0.032778	0.000342
0.352294	-1.38814	-1.67459	-1.24639	-0.032065	0.00116
0.353094	-1.38881	-1.67379	-1.26101	-0.031351	0.001451
0.353893	-1.38897	-1.67299	-1.27439	-0.030638	0.001002
0.354692	-1.38864	-1.67219	-1.28765	-0.029925	0.000347
0.355491	-1.38819	-1.67139	-1.30181	-0.029212	-0.000328
0.35629	-1.38774	-1.6706	-1.317	-0.028498	-0.000997
0.35709	-1.38732	-1.6698	-1.3309	-0.027785	-0.00135
0.357889	-1.38858	-1.669	-1.34375	-0.027072	-0.001594
0.358688	-1.39055	-1.6682	-1.35686	-0.026358	-0.001813
0.359487	-1.39258	-1.6674	-1.37226	-0.025645	-0.002031
0.360286	-1.39436	-1.6666	-1.38872	-0.024932	-0.002227
0.361086	-1.39573	-1.6658	-1.40417	-0.024218	-0.002421
0.361885	-1.39617	-1.665	-1.41939	-0.023505	-0.003093
0.362684	-1.39636	-1.6642	-1.43493	-0.022792	-0.004034
0.363483	-1.39655	-1.66341	-1.45156	-0.022079	-0.004933
0.364283	-1.39723	-1.66261	-1.46636	-0.021365	-0.005562
0.365082	-1.39826	-1.66181	-1.48038	-0.020652	-0.005792
0.365881	-1.39914	-1.66101	-1.49422	-0.019939	-0.005353
0.36668	-1.39997	-1.66021	-1.50936	-0.019225	-0.004849
0.367479	-1.40081	-1.65941	-1.52531	-0.018512	-0.0046
0.368279	-1.4011	-1.65861	-1.53973	-0.017799	-0.005133
0.369078	-1.40108	-1.65782	-0.165174	-0.017086	-0.006254
0.369877	-1.40089	-1.65702	-0.026475	-0.016372	-0.007788
0.370676	-1.40067	-1.65622	-0.042854	-0.015659	-0.00932
0.371476	-1.40086	-1.65542	-0.058151	-0.014946	-0.01103
0.372275	-1.40178	-1.65462	-0.071831	-0.014232	-0.012743
0.373074	-1.40284	-1.65382	-0.085364	-0.013519	-0.013867
0.373873	-1.40392	-1.65302	-0.099841	-0.012806	-0.014649
0.374672	-1.40499	-1.65222	-0.116247	-0.012092	-0.015296
0.375472	-1.40556	-1.65142	-0.130528	-0.011379	-0.015262
0.376271	-1.40568	-1.65063	-0.144414	-0.010666	-0.014926
0.37707	-1.4057	-1.64983	-0.158578	-0.009953	-0.014758
0.377869	-1.40572	-1.64903	-0.174334	-0.009239	-0.014606
0.378669	-1.40573	-1.64823	-0.19004	-0.008526	-0.014529
0.379468	-1.40523	-1.64743	-0.20285	-0.007813	-0.014624
0.380267	-1.40491	-1.64663	-0.215664	-0.007099	-0.01483
0.381066	-1.40492	-1.64583	-0.228965	-0.006386	-0.015044
0.381865	-1.40497	-1.64503	-0.243453	-0.005673	-0.015248
0.382665	-1.40508	-1.64424	-0.256842	-0.00496	-0.01582
0.383464	-1.40574	-1.64344	-0.270166	-0.004246	-0.017173
0.384263	-1.40594	-1.64264	-0.284415	-0.003533	-0.019132
0.385062	-1.40568	-1.64184	-0.299274	-0.00282	-0.021235
0.385861	-1.40537	-1.64104	-0.315274	-0.002106	-0.023335
0.386661	-1.40501	-1.64024	-0.329764	-0.001393	-0.025448
0.38746	-1.4046	-1.63944	-0.343378	-0.00068	-0.027092
0.388259	-1.40478	-1.63864	-0.357173	3.4e-05	-0.031602
0.389058	-1.40503	-1.63784	-0.372352	0.000747	-0.034729
0.389858	-1.40529	-1.63705	-0.388414	0.00146	-0.036173
0.390657	-1.40646	-1.63625	-0.402468	0.002173	-0.037616
0.391456	-1.40737	-1.63545	-0.416286	0.002887	-0.038795
0.392255	-1.40755	-1.63465	-0.430817	0.0036	-0.039522
0.393054	-1.40765	-1.63385	-0.44721	0.004313	-0.039958
0.393854	-1.40739	-1.63305	-0.463481	0.005027	-0.040323
0.394653	-1.40624	-1.63225	-0.478448	0.00574	-0.040687
0.395452	-1.40556	-1.63146	-0.493387	0.006453	-0.040817
0.396251	-1.40531	-1.63066	-0.509098	0.007167	-0.040214
0.397051	-1.40509	-1.62986	-0.525009	0.00788	-0.038952
0.39785	-1.40582	-1.62906	-0.539406	0.008593	-0.03753
0.398649	-1.407	-1.62826	-0.553173	0.009306	-0.036344
0.399448	-1.40873	-1.62746	-0.567488	0.01002	-0.036224
0.400247	-1.41074	-1.62666	-0.583252	0.010733	-0.036353
0.401047	-1.41271	-1.62586	-0.598075	0.011446	-0.03648
0.401846	-1.4141	-1.62506	-0.611579	0.01216	-0.036605
0.402645	-1.41514	-1.62427	-0.625102	0.012873	-0.036518
0.403444	-1.41575	-1.62347	-0.639204	0.013586	-0.036234
0.404243	-1.41614	-1.62267	-0.653613	0.014299	-0.035719
0.405043	-1.41693	-1.62187	-0.666976	0.015013	-0.035186
0.405842	-1.41852	-1.62107	-0.679929	0.015726	-0.034654
0.406641	-1.42044	-1.62027	-0.69312	0.016439	-0.033021
0.40744	-1.4224	-1.61947	-0.708979	0.017153	-0.031336
0.40824	-1.42439	-1.61867	-0.72465	0.017866	-0.029891
0.409039	-1.4262	-1.61788	-0.738712	0.018579	-0.028471
0.409838	-1.42784	-1.61708	-0.7523	0.019293	-0.027587
0.410637	-1.42871	-1.61628	-0.766703	0.020006	-0.02821
0.411436	-1.42918	-1.61548	-0.783101	0.020719	-0.02929
0.412236	-1.42962	-1.61468	-0.797472	0.021432	-0.030631
0.413035	-1.42979	-1.61388	-0.810345	0.022146	-0.031962
0.413834	-1.4301	-1.61308	-0.82309	0.022859	-0.033209
0.414633	-1.43116	-1.61228	-0.836861	0.023572	-0.034485
0.415433	-1.43251	-1.61149	-0.851306	0.024286	-0.036059
0.416232	-1.4337	-1.61069	-0.864081	0.024999	-0.037698
0.417031	-1.43419	-1.60989	-0.876794	0.025712	-0.039337
0.41783	-1.4336	-1.60909	-0.889657	0.026425	-0.040862
0.418629	-1.43232	-1.60829	-0.905497	0.027139	-0.041724
0.419429	-1.43092	-1.60749	-0.92083	0.027852	-0.041787
0.420228	-1.43027	-1.60669	-0.934606	0.028565	-0.04185
0.421027	-1.43075	-1.60589	-0.94849	0.029279	-0.042089
0.421826	-1.43217	-1.60509	-0.962541	0.029992	-0.042682
0.422625	-1.4338	-1.6043	-0.977465	0.030705	-0.043482
0.423425	-1.43544	-1.6035	-0.991671	0.031419	-0.044364
0.424224	-1.43746	-1.6027	-1.00552	0.032132	-0.045144
0.425023	-1.43924	-1.6019	-1.01968	0.032845	-0.045572
0.425822	-1.4402	-1.6011	-1.03567	0.033558	-0.046412
0.426622	-1.44094	-1.6003	-1.05253	0.034272	-0.047901
0.427421	-1.44188	-1.5995	-1.06705	0.034985	-0.049512
0.42822	-1.44335	-1.59871	-1.08158	0.035698	-0.052027
0.429019	-1.44515	-1.59791	-1.09676	0.036412	-0.055419
0.429818	-1.44714	-1.59711	-1.11281	0.037125	-0.057921
0.430618	-1.44917	-1.59631	-1.12785	0.037838	-0.059896
0.431417	-1.45029	-1.59551	-1.14169	0.038552	-0.061871
0.432216	-1.45025	-1.59471	-1.15553	0.039265	-0.062709
0.433015	-1.45026	-1.59391	-1.17015	0.039978	-0.063088
0.433815	-1.45039	-1.59311	-1.18551	0.040691	-0.0635
0.434614	-1.45052	-1.59231	-1.20002	0.041405	-0.063927
0.435413	-1.4522	-1.59152	-1.21335	0.042118	-0.064289
0.436212	-1.45464	-1.59072	-1.22646	0.042831	-0.064473
0.437011	-1.45786	-1.58992	-1.24117	0.043545	-0.064637
0.437811	-1.4613	-1.58912	-1.25733	0.044258	-0.064806
0.43861	-1.46449	-1.58832	-1.27171	0.044971	-0.064976
0.439409	-1.46713	-1.58752	-1.2856	0.045685	-0.065218
0.440208	-1.4688	-1.58672	-1.29948	0.046398	-0.065497
0.441008	-1.46941	-1.58592	-1.31459	0.047111	-0.06537
0.441807	-1.46982	-1.58512	-1.33055	0.047824	-0.065249
0.442606	-1.47055	-1.58433	-1.34576	0.048538	-0.065123
0.443405	-1.47156	-1.58353	-1.36093	0.049251	-0.066252
0.444204	-1.47217	-1.58273	-1.37697	0.049964	-0.067958
0.445004	-1.47264	-1.58193	-1.3945	0.050678	-0.07009
0.445803	-1.47311	-1.58113	-1.4107	0.051391	-0.072315
0.446602	-1.47457	-1.58033	-1.42565	0.052104	-0.073895
0.447401	-1.47601	-1.57953	-1.44052	0.052817	-0.074344
0.4482	-1.47688	-1.57873	-1.45633	0.053531	-0.073365
0.449	-1.47767	-1.57794	-1.47192	0.054244	-0.071357
0.449799	-1.47742	-1.57714	-1.48668	0.054957	-0.069258
0.450598	-1.47554	-1.57634	-1.5011	0.055671	-0.067004
0.451397	-1.47441	-1.57554	-1.51562	0.056384	-0.064578
0.452197	-1.47421	-1.57474	-1.53247	0.057097	-0.063679
0.452996	-1.47432	-1.57394	-1.54882	0.057811	-0.062939
0.453795	-1.47532	-1.57314	-1.5639	0.058524	-0.062248
0.454594	-1.47734	-1.57235	-1.57878	0.059237	-0.062238
0.455393	-1.47846	-1.57155	-1.59406	0.05995	-0.062733
0.456193	-1.47866	-1.57075	-1.61104	0.060664	-0.0634
0.456992	-1.47873	-1.56995	-1.62584	0.061377	-0.06406
0.457791	-1.47834	-1.56915	-1.63985	0.06209	-0.064719
0.45859	-1.47783	-1.56835	-1.65393	0.062804	-0.06534
0.45939	-1.47781	-1.56755	-1.66959	0.063517	-0.065891
0.460189	-1.47803	-1.56675	-1.68689	0.06423	-0.066414
0.460988	-1.47831	-1.56595	-1.70141	0.064943	-0.06684
0.461787	-1.47876	-1.56516	-1.7161	0.065657	-0.066748
0.462586	-1.47905	-1.56436	-1.73097	0.06637	-0.065517
0.463386	-1.47904	-1.56356	-1.74665	0.067083	-0.063141
0.464185	-1.47893	-1.56276	-1.76101	0.067797	-0.060759
0.464984	-1.47927	-1.56196	-1.77323	0.06851	-0.05864
0.465783	-1.4803	-1.56116	-1.78543	0.069223	-0.057363
0.466582	-1.48082	-1.56036	-1.79836	0.069937	-0.057221
0.467382	-1.48091	-1.55956	-1.81258	0.07065	-0.057741
0.468181	-1.481	-1.55877	-1.82564	0.071363	-0.058262
0.46898	-1.4807	-1.55797	-1.83824	0.072076	-0.059068
0.469779	-1.48085	-1.55717	-1.85129	0.07279	-0.060243
0.470579	-1.48253	-1.55637	-1.86583	0.073503	-0.061582
0.471378	-1.48484	-1.55557	-1.88035	0.074216	-0.062997
0.472177	-1.48723	-1.55477	-1.89298	0.07493	-0.064278
0.472976	-1.49044	-1.55397	-1.90561	0.075643	-0.065138
0.473775	-1.49304	-1.55317	-1.919	0.076356	-0.065354
0.474575	-1.49469	-1.55238	-1.9336	0.07707	-0.065026
0.475374	-1.49613	-1.55158	-1.94759	0.077783	-0.064534
0.476173	-1.49726	-1.55078	-1.9607	0.078496	-0.064486
0.476972	-1.49799	-1.54998	-1.97407	0.079209	-0.065283
0.477772	-1.49908	-1.54918	-1.98907	0.079923	-0.06633
0.478571	-1.5004	-1.54838	-2.00434	0.080636	-0.067386
0.47937	-1.50171	-1.54758	-2.01794	0.081349	-0.068446
0.480169	-1.50358	-1.54678	-2.03084	0.082063	-0.068581
0.480968	-1.50569	-1.54598	-2.04435	0.082776	-0.068444
0.481768	-1.50768	-1.54519	-2.05948	0.083489	-0.069043
0.482567	-1.50957	-1.54439	-2.07436	0.084202	-0.069745
0.483366	-1.51137	-1.54359	-2.08851	0.084916	-0.070514
0.484165	-1.51284	-1.54279	-2.10245	0.085629	-0.071971
0.484965	-1.51369	-1.54199	-2.11753	0.086342	-0.072805
0.485764	-1.51384	-1.54119	-2.13328	0.087056	-0.073334
0.486563	-1.51382	-1.54039	-2.1474	0.087769	-0.073838
0.487362	-1.51378	-1.5396	-2.16107	0.088482	-0.07386
0.488161	-1.51371	-1.5388	-2.17432	0.089196	-0.073387
0.488961	-1.51412	-1.538	-2.18841	0.089909	-0.0724
0.48976	-1.51478	-1.5372	-2.20229	0.090622	-0.071414
0.490559	-1.51548	-1.5364	-2.21564	0.091335	-0.070539
0.491358	-1.51624	-1.5356	-2.22893	0.092049	-0.070338
0.492157	-1.51692	-1.5348	-2.24234	0.092762	-0.070675
0.492957	-1.51667	-1.534	-2.25803	0.093475	-0.07144
0.493756	-1.51616	-1.5332	-2.27341	0.094189	-0.072168
0.494555	-1.51565	-1.53241	-2.28771	0.094902	-0.072389
0.495354	-1.51515	-1.53161	-2.30175	0.095615	-0.071407
0.496154	-1.515	-1.53081	-2.31619	0.096328	-0.069709
0.496953	-1.51532	-1.53001	-2.33106	0.097042	-0.067397
0.497752	-1.51573	-1.52921	-2.34402	0.097755	-0.064755
0.498551	-1.51669	-1.52841	-2.3562	0.098468	-0.061008
0.49935	-1.51815	-1.52761	-2.36837	0.099182	-0.056912
0.50015	-1.51905	-1.52681	-2.3831	0.099895	-0.053711
0.500949	-1.51973	-1.52601	-2.39839	0.100608	-0.050933
0.501748	-1.52039	-1.52522	-2.41218	0.101322	-0.048497
0.502547	-1.51957	-1.52442	-2.42548	0.102035	-0.046576
0.503347	-1.51854	-1.52362	-2.43928	0.102748	-0.044693
0.504146	-1.51788	-1.52282	-2.45468	0.103461	-0.04219
0.504945	-1.51733	-1.52202	-2.46956	0.104175	-0.039691
0.505744	-1.51692	-1.52122	-2.48362	0.104888	-0.036673
0.506543	-1.51691	-1.52042	-2.49749	0.105601	-0.032168
0.507343	-1.51718	-1.51963	-2.51183	0.106315	-0.027583
0.508142	-1.51747	-1.51883	-2.52701	0.107028	-0.023315
0.508941	-1.51776	-1.51803	-2.54062	0.107741	-0.019041
0.50974	-1.51833	-1.51723	-2.5534	0.108455	-0.014792
0.510539	-1.5193	-1.51643	-2.56614	0.109168	-0.01026
0.511339	-1.52036	-1.51563	-2.58115	0.109881	-0.005191
0.512138	-1.52139	-1.51483	-2.59715	0.110594	3.2e-05
0.512937	-1.52241	-1.51403	-2.61082	0.111308	0.005861
0.513736	-1.5239	-1.51324	-2.62376	0.112021	0.013131
0.514536	-1.52586	-1.51244	-2.63704	0.112734	0.020488
0.515335	-1.5279	-1.51164	-2.65164	0.113448	0.027185
0.516134	-1.52993	-1.51084	-2.66616	0.114161	0.033867
0.516933	-1.53197	-1.51004	-2.68005	0.114874	0.040848
0.517732	-1.53407	-1.50924	-2.69387	0.115587	0.047626
0.518532	-1.53584	-1.50844	-2.70879	0.116301	0.053285
0.519331	-1.53705	-1.50764	-2.72551	0.117014	0.058445
0.52013	-1.53807	-1.50684	-2.7395	0.117727	0.06362
0.520929	-1.53889	-1.50605	-2.75264	0.118441	0.068656
0.521729	-1.53875	-1.50525	-2.76559	0.119154	0.074197
0.522528	-1.53919	-1.50445	-2.78032	0.119867	0.080345
0.523327	-1.54033	-1.50365	-2.79489	0.120581	0.086648
0.524126	-1.54147	-1.50285	-2.80794	0.121294	0.093298
0.524925	-1.54296	-1.50205	-2.82064	0.122007	0.100816
0.525725	-1.54483	-1.50125	-2.83365	0.12272	0.106954
0.526524	-1.54643	-1.50045	-2.84891	0.123434	0.112096
0.527323	-1.54779	-1.49965	-2.86392	0.124147	0.117132
0.528122	-1.54917	-1.49886	-2.878	0.12486	0.122554
0.528922	-1.55098	-1.49806	-2.89195	0.125574	0.128508
0.529721	-1.55291	-1.49726	-2.90663	0.126287	0.134483
0.53052	-1.55458	-1.49646	-2.92205	0.127	0.140432
0.531319	-1.55614	-1.49566	-2.93482	0.127714	0.146381
0.532118	-1.55768	-1.49486	-2.94661	0.128427	0.151076
0.532918	-1.55915	-1.49406	-2.95831	0.12914	0.153757
0.533717	-1.56003	-1.49327	-2.97248	0.129853	0.154748
0.534516	-1.5605	-1.49247	-2.98746	0.130567	0.155746
0.535315	-1.5609	-1.49167	-3.00089	0.13128	0.156718
0.536114	-1.56103	-1.49087	-3.01425	0.131993	0.157492
0.536914	-1.56075	-1.49007	-3.02763	0.132707	0.157783
0.537713	-1.56026	-1.48927	-3.04284	0.13342	0.157895
0.538512	-1.55973	-1.48847	-3.0567	0.134133	0.157984
0.539311	-1.55919	-1.48767	-3.06908	0.134847	0.157781
0.540111	-1.55894	-1.48687	-3.08142	0.13556	0.15698
0.54091	-1.55909	-1.48608	-3.09415	0.136273	0.156299
0.541709	-1.56029	-1.48528	-3.10822	0.136986	0.155617
0.542508	-1.56193	-1.48448	-3.11974	0.1377	0.154924
0.543307	-1.56368	-1.48368	-3.13101	0.138413	0.154027
0.544107	-1.56576	-1.48288	-3.14293	0.139126	0.152381
0.544906	-1.56756	-1.48208	-3.15644	0.13984	0.150103
0.545705	-1.56881	-1.48128	-3.17214	0.140553	0.147843
0.546504	-1.5699	-1.48048	-3.18689	0.141266	0.14543
0.547304	-1.57107	-1.47969	-3.20081	0.141979	0.142448
0.548103	-1.57231	-1.47889	-3.21471	0.142693	0.138823
0.548902	-1.57307	-1.47809	-3.22966	0.143406	0.134981
0.549701	-1.57341	-1.47729	-3.24515	0.144119	0.131123
0.5505	-1.57368	-1.47649	-3.26016	0.144833	0.1273
0.5513	-1.57382	-1.47569	-3.27497	0.145546	0.124189
0.552099	-1.5739	-1.47489	-3.28979	0.146259	0.122036
0.552898	-1.57406	-1.47409	-3.30607	0.146973	0.120177
0.553697	-1.57425	-1.4733	-3.32111	0.147686	0.118299
0.554496	-1.57426	-1.4725	-3.33461	0.148399	0.116138
0.555296	-1.57379	-1.4717	-3.34777	0.149112	0.113947
0.556095	-1.5735	-1.4709	-3.36126	0.149826	0.111816
0.556894	-1.5736	-1.4701	-3.37593	0.150539	0.109683
0.557693	-1.57379	-1.4693	-3.38965	0.151252	0.107386
0.558493	-1.5743	-1.4685	-3.40269	0.151966	0.104742
0.559292	-1.5754	-1.4677	-3.4158	0.152679	0.102728
0.560091	-1.57671	-1.4669	-3.43094	0.153392	0.100887
0.56089	-1.57784	-1.46611	-3.44729	0.154105	0.099187
0.561689	-1.57895	-1.46531	-3.46239	0.154819	0.096683
0.562489	-1.58001	-1.46451	-3.47698	0.155532	0.0935
0.563288	-1.58094	-1.46371	-3.49162	0.156245	0.090017
0.564087	-1.58157	-1.46291	-3.5078	0.156959	0.086495
0.564886	-1.58201	-1.46211	-3.5231	0.157672	0.082964
0.565686	-1.58244	-1.46131	-3.53612	0.158385	0.079879
0.566485	-1.58275	-1.46052	-3.54843	0.159099	0.07723
0.567284	-1.58289	-1.45972	-3.56111	0.159812	0.074924
0.568083	-1.58295	-1.45892	-3.57496	0.160525	0.072701
0.568882	-1.58299	-1.45812	-3.5881	0.161238	0.070429
0.569682	-1.58316	-1.45732	-3.60032	0.161952	0.068085
0.570481	-1.58379	-1.45652	-3.61216	0.162665	0.065705
0.57128	-1.5848	-1.45572	-3.62538	0.163378	0.063304
0.572079	-1.58591	-1.45492	-3.64025	0.164092	0.06091
0.572878	-1.58702	-1.45412	-3.65401	0.164805	0.058561
0.573678	-1.58792	-1.45333	-3.66733	0.165518	0.056272
0.574477	-1.58868	-1.45253	-3.68058	0.166232	0.054358
0.575276	-1.58976	-1.45173	-3.69567	0.166945	0.052463
0.576075	-1.59109	-1.45093	-3.71098	0.167658	0.050635
0.576875	-1.59248	-1.45013	-3.72525	0.168371	0.04937
0.577674	-1.5944	-1.44933	-3.73931	0.169085	0.048334
0.578473	-1.5964	-1.44853	-3.75369	0.169798	0.047755
0.579272	-1.59769	-1.44773	-3.76979	0.170511	0.047138
0.580071	-1.59864	-1.44694	-3.78422	0.171225	0.046081
0.580871	-1.59933	-1.44614	-3.7971	0.171938	0.044681
0.58167	-1.59946	-1.44534	-3.80969	0.172651	0.044443
0.582469	-1.59936	-1.44454	-3.8238	0.173364	0.044648
0.583268	-1.5993	-1.44374	-3.83912	0.174078	0.044765
0.584068	-1.59925	-1.44294	-3.85292	0.174791	0.044528
0.584867	-1.59861	-1.44214	-3.86643	0.175504	0.04404
0.585666	-1.59742	-1.44134	-3.87983	0.176218	0.043072
0.586465	-1.59626	-1.44054	-3.89433	0.176931	0.042104
0.587264	-1.5952	-1.43975	-3.90902	0.177644	0.041221
0.588064	-1.59415	-1.43895	-3.92246	0.178358	0.040497
0.588863	-1.59437	-1.43815	-3.93558	0.179071	0.039839
0.589662	-1.59533	-1.43735	-3.94914	0.179784	0.039233
0.590461	-1.59581	-1.43655	-3.96565	0.180497	0.038268
0.591261	-1.59605	-1.43575	-3.98134	0.181211	0.036428
0.59206	-1.59599	-1.43495	-3.99543	0.181924	0.034095
0.592859	-1.59528	-1.43416	-4.00914	0.182637	0.031732
0.593658	-1.59452	-1.43336	-4.02418	0.183351	0.029355
0.594457	-1.59403	-1.43256	-4.04071	0.184064	0.026982
0.595257	-1.5936	-1.43176	-4.05476	0.184777	0.0246
0.596056	-1.59368	-1.43096	-4.06742	0.18549	0.021862
0.596855	-1.59434	-1.43016	-4.08031	0.186204	0.018889
0.597654	-1.59463	-1.42936	-4.09466	0.186917	0.015923
0.598453	-1.5946	-1.42856	-4.1099	0.18763	0.013048
0.599253	-1.59456	-1.42776	-4.12394	0.188344	0.010505
0.600052	-1.59342	-1.42697	-4.1371	0.189057	0.008507
0.600851	-1.59193	-1.42617	-4.15025	0.18977	0.006684
0.60165	-1.59101	-1.42537	-4.16517	0.190484	0.004938
0.60245	-1.59033	-1.42457	-4.18031	0.191197	0.00334
0.603249	-1.59003	-1.42377	-4.19402	0.19191	0.00211
0.604048	-1.59081	-1.42297	-4.20726	0.192623	0.001046
0.604847	-1.59272	-1.42217	-4.22089	0.193337	8e-06
0.605646	-1.59513	-1.42137	-4.23542	0.19405	-0.001152
0.606446	-1.59762	-1.42058	-4.24962	0.194763	-0.002398
0.607245	-1.60004	-1.41978	-4.263	0.195477	-0.00383
0.608044	-1.60237	-1.41898	-4.2762	0.19619	-0.005286
0.608843	-1.6032	-1.41818	-4.29029	0.196903	-0.006866
0.609643	-1.60332	-1.41738	-4.30515	0.197617	-0.009487
0.610442	-1.60344	-1.41658	-4.31788	0.19833	-0.011278
0.611241	-1.60348	-1.41578	-4.32918	0.199043	-0.012231
0.61204	-1.60372	-1.41498	-4.34051	0.199756	-0.013156
0.612839	-1.60447	-1.41419	-4.35349	0.20047	-0.01358
0.613639	-1.60565	-1.41339	-4.36646	0.201183	-0.013567
0.614438	-1.60694	-1.41259	-4.37793	0.201896	-0.013575
0.615237	-1.60867	-1.41179	-4.38887	0.20261	-0.013587
0.616036	-1.6105	-1.41099	-4.40046	0.203323	-0.013763
0.616835	-1.61164	-1.41019	-4.41352	0.204036	-0.014705
0.617635	-1.61247	-1.40939	-4.42646	0.204749	-0.015778
0.618434	-1.61307	-1.40859	-4.43867	0.205463	-0.016948
0.619233	-1.61317	-1.40779	-4.45076	0.206176	-0.018185
0.620032	-1.61374	-1.407	-4.46403	0.206889	-0.019754
0.620832	-1.61529	-1.4062	-4.4788	0.207603	-0.021662
0.621631	-1.61683	-1.4054	-4.49202	0.208316	-0.023568
0.62243	-1.61856	-1.4046	-4.50417	0.209029	-0.025688
0.623229	-1.62038	-1.4038	-4.51633	0.209743	-0.027894
0.624028	-1.62142	-1.403	-4.52991	0.210456	-0.028927
0.624828	-1.62172	-1.4022	-4.54443	0.211169	-0.02921
0.625627	-1.62202	-1.40141	-4.55831	0.211882	-0.029366
0.626426	-1.62239	-1.40061	-4.5719	0.212596	-0.029472
0.627225	-1.62289	-1.39981	-4.58546	0.213309	-0.029796
0.628025	-1.62349	-1.39901	-4.60006	0.214022	-0.031128
0.628824	-1.62413	-1.39821	-4.61447	0.214736	-0.032233
0.629623	-1.62501	-1.39741	-4.62808	0.215449	-0.032502
0.630422	-1.62674	-1.39661	-4.64152	0.216162	-0.032737
0.631221	-1.62919	-1.39581	-4.65519	0.216875	-0.032739
0.632021	-1.6317	-1.39501	-4.67104	0.217589	-0.032548
0.63282	-1.63422	-1.39422	-4.68611	0.218302	-0.03285
0.633619	-1.63628	-1.39342	-4.70035	0.219015	-0.033475
0.634418	-1.63747	-1.39262	-4.71457	0.219729	-0.03409
0.635218	-1.63786	-1.39182	-4.72939	0.220442	-0.034671
0.636017	-1.63785	-1.39102	-4.74435	0.221155	-0.03484
0.636816	-1.63785	-1.39022	-4.75809	0.221869	-0.034445
0.637615	-1.63769	-1.38942	-4.77134	0.222582	-0.033996
0.638414	-1.63761	-1.38862	-4.78461	0.223295	-0.033652
0.639214	-1.63804	-1.38783	-1.33941	0.224009	-0.033349
0.640013	-1.63872	-1.38703	-0.024799	0.224722	-0.03265
0.640812	-1.64004	-1.38623	-0.037519	0.225435	-0.031669
0.641611	-1.6429	-1.38543	-0.049892	0.226148	-0.030691
0.64241	-1.6464	-1.38463	-0.062616	0.226862	-0.029858
0.64321	-1.64958	-1.38383	-0.076842	0.227575	-0.029899
0.644009	-1.65263	-1.38303	-0.090019	0.228288	-0.030922
0.644808	-1.6548	-1.38223	-0.101889	0.229002	-0.032229
0.645607	-1.65564	-1.38143	-0.11354	0.229715	-0.033509
0.646407	-1.6559	-1.38064	-0.126415	0.230428	-0.034569
0.647206	-1.65609	-1.37984	-0.140875	0.231141	-0.034642
0.648005	-1.65628	-1.37904	-0.154487	0.231855	-0.034299
0.648804	-1.65611	-1.37824	-0.166703	0.232568	-0.033926
0.649603	-1.6553	-1.37744	-0.178185	0.233281	-0.033779
0.650403	-1.65356	-1.37664	-0.190433	0.233995	-0.034338
0.651202	-1.65129	-1.37584	-0.203804	0.234708	-0.035445
0.652001	-1.64905	-1.37505	-0.215985	0.235421	-0.036619
0.6528	-1.64727	-1.37425	-0.226563	0.236135	-0.037789
0.6536	-1.64634	-1.37345	-0.237654	0.236848	-0.039573
0.654399	-1.64616	-1.37265	-0.250433	0.237561	-0.041693
0.655198	-1.64624	-1.37185	-0.26404	0.238274	-0.043877
0.655997	-1.64621	-1.37105	-0.276776	0.238988	-0.046063
0.656796	-1.64599	-1.37025	-0.289032	0.239701	-0.048203
0.657596	-1.64589	-1.36945	-0.301752	0.240414	-0.049737
0.658395	-1.64592	-1.36865	-0.315137	0.241128	-0.051
0.659194	-1.64595	-1.36786	-0.327865	0.241841	-0.052139
0.659993	-1.64691	-1.36706	-0.339458	0.242554	-0.053285
0.660792	-1.64784	-1.36626	-0.350845	0.243267	-0.054482
0.661592	-1.64724	-1.36546	-0.364384	0.243981	-0.055779
0.662391	-1.64593	-1.36466	-0.379732	0.244694	-0.056868
0.66319	-1.6446	-1.36386	-0.393889	0.245407	-0.057942
0.663989	-1.64322	-1.36306	-0.407166	0.246121	-0.059062
0.664789	-1.64277	-1.36226	-0.420771	0.246834	-0.060362
0.665588	-1.64342	-1.36146	-0.43538	0.247547	-0.061856
0.666387	-1.64461	-1.36067	-0.449819	0.248261	-0.063556
0.667186	-1.64558	-1.35987	-0.462653	0.248974	-0.065251
0.667985	-1.64575	-1.35907	-0.474754	0.249687	-0.066875
0.668785	-1.64562	-1.35827	-0.487595	0.2504	-0.068229
0.669584	-1.64594	-1.35747	-0.501544	0.251114	-0.069149
0.670383	-1.64631	-1.35667	-0.515452	0.251827	-0.069681
0.671182	-1.64717	-1.35587	-0.528851	0.25254	-0.070248
0.671982	-1.64898	-1.35508	-0.542183	0.253254	-0.070947
0.672781	-1.65067	-1.35428	-0.556296	0.253967	-0.071411
0.67358	-1.6519	-1.35348	-0.570871	0.25468	-0.071403
0.674379	-1.65314	-1.35268	-0.583994	0.255394	-0.071263
0.675178	-1.65414	-1.35188	-0.595951	0.256107	-0.071118
0.675978	-1.65481	-1.35108	-0.607919	0.25682	-0.070963
0.676777	-1.65564	-1.35028	-0.6213	0.257533	-0.071186
0.677576	-1.65659	-1.34948	-0.635269	0.258247	-0.071695
0.678375	-1.6576	-1.34868	-0.648567	0.25896	-0.072227
0.679175	-1.65898	-1.34789	-0.661635	0.259673	-0.07282
0.679974	-1.66016	-1.34709	-0.675169	0.260387	-0.073411
0.680773	-1.66035	-1.34629	-0.690024	0.2611	-0.073855
0.681572	-1.66044	-1.34549	-0.703061	0.261813	-0.074241
0.682371	-1.66019	-1.34469	-0.714266	0.262526	-0.074646
0.683171	-1.65924	-1.34389	-0.725473	0.26324	-0.074973
0.68397	-1.65803	-1.34309	-0.737453	0.263953	-0.075106
0.684769	-1.65687	-1.3423	-0.750321	0.264666	-0.07508
0.685568	-1.65571	-1.3415	-0.762592	0.26538	-0.074996
0.686367	-1.65507	-1.3407	-0.774285	0.266093	-0.074921
0.687167	-1.65551	-1.3399	-0.785985	0.266806	-0.074867
0.687966	-1.65678	-1.3391	-0.799245	0.26752	-0.074965
0.688765	-1.65851	-1.3383	-0.812899	0.268233	-0.075151
0.689564	-1.66027	-1.3375	-0.825616	0.268946	-0.075337
0.690364	-1.66215	-1.3367	-0.83798	0.269659	-0.075731
0.691163	-1.66356	-1.3359	-0.850619	0.270373	-0.076309
0.691962	-1.66409	-1.33511	-0.864438	0.271086	-0.076789
0.692761	-1.66443	-1.33431	-0.878007	0.271799	-0.07722
0.69356	-1.66481	-1.33351	-0.890759	0.272513	-0.077652
0.69436	-1.66526	-1.33271	-0.903196	0.273226	-0.077594
0.695159	-1.66603	-1.33191	-0.916094	0.273939	-0.077369
0.695958	-1.66715	-1.33111	-0.929903	0.274652	-0.077141
0.696757	-1.6683	-1.33031	-0.942442	0.275366	-0.076916
0.697557	-1.6695	-1.32951	-0.954046	0.276079	-0.076728
0.698356	-1.6707	-1.32872	-0.96564	0.276792	-0.076899
0.699155	-1.67151	-1.32792	-0.97862	0.277506	-0.077019
0.699954	-1.67194	-1.32712	-0.992882	0.278219	-0.077111
0.700753	-1.67233	-1.32632	-1.00629	0.278932	-0.077198
0.701553	-1.6723	-1.32552	-1.01898	0.279646	-0.076683
0.702352	-1.67222	-1.32472	-1.03096	0.280359	-0.075603
0.703151	-1.67282	-1.32392	-1.04299	0.281072	-0.074724
0.70395	-1.67372	-1.32312	-1.0554	0.281785	-0.07384
0.704749	-1.6748	-1.32232	-1.06754	0.282499	-0.073067
0.705549	-1.67651	-1.32153	-1.07919	0.283212	-0.073104
0.706348	-1.67809	-1.32073	-1.09114	0.283925	-0.07321
0.707147	-1.67901	-1.31993	-1.10453	0.284639	-0.073295
0.707946	-1.67994	-1.31913	-1.11855	0.285352	-0.07338
0.708746	-1.68083	-1.31833	-1.13086	0.286065	-0.073361
0.709545	-1.68161	-1.31753	-1.14299	0.286779	-0.07291
0.710344	-1.6822	-1.31673	-1.1556	0.287492	-0.072134
0.711143	-1.68269	-1.31594	-1.16929	0.288205	-0.071215
0.711942	-1.68317	-1.31514	-1.18276	0.288918	-0.070351
0.712742	-1.68416	-1.31434	-1.19515	0.289632	-0.069729
0.713541	-1.68566	-1.31354	-1.20756	0.290345	-0.069574
0.71434	-1.68713	-1.31274	-1.2204	0.291058	-0.06983
0.715139	-1.68857	-1.31194	-1.23364	0.291772	-0.070124
0.715939	-1.6899	-1.31114	-1.24637	0.292485	-0.07054
0.716738	-1.69015	-1.31034	-1.25862	0.293198	-0.071157
0.717537	-1.68947	-1.30954	-1.27084	0.293911	-0.071639
0.718336	-1.68878	-1.30875	-1.2841	0.294625	-0.071914
0.719135	-1.68811	-1.30795	-1.29795	0.295338	-0.072188
0.719935	-1.68769	-1.30715	-1.31008	0.296051	-0.07289
0.720734	-1.68835	-1.30635	-1.32136	0.296765	-0.074289
0.721533	-1.69013	-1.30555	-1.33303	0.297478	-0.076295
0.722332	-1.6925	-1.30475	-1.34589	0.298191	-0.07855
0.723132	-1.69487	-1.30395	-1.35929	0.298905	-0.0808
0.723931	-1.6971	-1.30315	-1.37203	0.299618	-0.083042
0.72473	-1.69876	-1.30235	-1.38471	0.300331	-0.084672
0.725529	-1.69981	-1.30156	-1.39808	0.301044	-0.085938
0.726328	-1.7002	-1.30076	-1.4123	0.301758	-0.087169
0.727128	-1.70058	-1.29996	-1.42524	0.302471	-0.087942
0.727927	-1.70082	-1.29916	-1.43671	0.303184	-0.088354
0.728726	-1.70079	-1.29836	-1.44835	0.303898	-0.089056
0.729525	-1.70084	-1.29756	-1.4614	0.304611	-0.089888
0.730324	-1.70095	-1.29676	-1.47534	0.305324	-0.090746
0.731124	-1.7011	-1.29597	-1.48797	0.306037	-0.091713
0.731923	-1.70146	-1.29517	-1.49996	0.306751	-0.092553
0.732722	-1.70184	-1.29437	-1.51212	0.307464	-0.093033
0.733521	-1.70149	-1.29357	-1.52508	0.308177	-0.093479
0.734321	-1.70107	-1.29277	-1.53834	0.308891	-0.094221
0.73512	-1.7004	-1.29197	-1.55086	0.309604	-0.095694
0.735919	-1.69908	-1.29117	-1.56309	0.310317	-0.096891
0.736718	-1.69814	-1.29037	-1.5762	0.311031	-0.097975
0.737517	-1.69848	-1.28957	-1.59091	0.311744	-0.099061
0.738317	-1.69881	-1.28878	-1.6051	0.312457	-0.100278
0.739116	-1.69947	-1.28798	-1.6178	0.31317	-0.101448
0.739915	-1.70043	-1.28718	-1.6304	0.313884	-0.101902
0.740714	-1.70026	-1.28638	-1.64413	0.314597	-0.10232
0.741514	-1.69935	-1.28558	-1.65865	0.31531	-0.102619
0.742313	-1.69843	-1.28478	-1.67192	0.316024	-0.101959
0.743112	-1.69747	-1.28398	-1.68416	0.316737	-0.10118
0.743911	-1.69667	-1.28319	-1.69661	0.31745	-0.1004
0.74471	-1.69629	-1.28239	-1.70974	0.318164	-0.09962
0.74551	-1.696	-1.28159	-1.72261	0.318877	-0.099178
0.746309	-1.69596	-1.28079	-1.73431	0.31959	-0.099269
0.747108	-1.69665	-1.27999	-1.74564	0.320303	-0.099997
0.747907	-1.69796	-1.27919	-1.75825	0.321017	-0.100991
0.748706	-1.69953	-1.27839	-1.7727	0.32173	-0.101973
0.749506	-1.7011	-1.27759	-1.78619	0.322443	-0.10279
0.750305	-1.70256	-1.27679	-1.7982	0.323157	-0.103541
0.751104	-1.70375	-1.27599	-1.81019	0.32387	-0.104177
0.751903	-1.70467	-1.2752	-1.82241	0.324583	-0.104815
0.752703	-1.70529	-1.2744	-1.83455	0.325297	-0.105521
0.753502	-1.70577	-1.2736	-1.84575	0.32601	-0.106286
0.754301	-1.7054	-1.2728	-1.85631	0.326723	-0.106641
0.7551	-1.70439	-1.272	-1.86718	0.327436	-0.106428
0.755899	-1.70407	-1.2712	-1.879	0.32815	-0.10626
0.756699	-1.70407	-1.2704	-1.89108	0.328863	-0.106334
0.757498	-1.70475	-1.26961	-1.90208	0.329576	-0.106649
0.758297	-1.70685	-1.26881	-1.9132	0.33029	-0.106859
0.759096	-1.70922	-1.26801	-1.92471	0.331003	-0.107032
0.759896	-1.711	-1.26721	-1.93732	0.331716	-0.107103
0.760695	-1.71277	-1.26641	-1.94981	0.332429	-0.10689
0.761494	-1.71439	-1.26561	-1.9607	0.333143	-0.106994
0.762293	-1.71578	-1.26481	-1.97169	0.333856	-0.107742
0.763092	-1.71718	-1.26401	-1.9834	0.334569	-0.108491
0.763892	-1.71863	-1.26321	-1.99692	0.335283	-0.108654
0.764691	-1.72006	-1.26242	-2.00978	0.335996	-0.107879
0.76549	-1.72147	-1.26162	-2.02205	0.336709	-0.106503
0.766289	-1.72257	-1.26082	-2.0344	0.337423	-0.104873
0.767088	-1.72295	-1.26002	-2.04726	0.338136	-0.103249
0.767888	-1.72294	-1.25922	-2.05996	0.338849	-0.102813
0.768687	-1.72311	-1.25842	-2.07021	0.339562	-0.103256
0.769486	-1.72358	-1.25762	-2.07993	0.340276	-0.103792
0.770285	-1.72428	-1.25683	-2.0901	0.340989	-0.104344
0.771085	-1.72514	-1.25603	-2.10217	0.341702	-0.104697
0.771884	-1.72599	-1.25523	-2.11465	0.342416	-0.104633
0.772683	-1.72646	-1.25443	-2.12691	0.343129	-0.104324
0.773482	-1.72603	-1.25363	-2.1392	0.343842	-0.103978
0.774281	-1.72618	-1.25283	-2.15226	0.344555	-0.103631
0.775081	-1.72759	-1.25203	-2.16644	0.345269	-0.103342
0.77588	-1.72907	-1.25123	-2.17902	0.345982	-0.10295
0.776679	-1.73097	-1.25043	-2.18977	0.346695	-0.102195
0.777478	-1.73317	-1.24964	-2.20082	0.347409	-0.101385
0.778278	-1.73382	-1.24884	-2.21316	0.348122	-0.100574
0.779077	-1.73358	-1.24804	-2.22595	0.348835	-0.100531
0.779876	-1.7333	-1.24724	-2.23776	0.349549	-0.100803
0.780675	-1.7328	-1.24644	-1.63791	0.350262	-0.101495
0.781474	-1.73226	-1.24564	-0.015232	0.350975	-0.102185
0.782274	-1.73202	-1.24484	-0.029589	0.351688	-0.102939
0.783073	-1.73182	-1.24404	-0.043553	0.352402	-0.103851
0.783872	-1.73162	-1.24324	-0.055784	0.353115	-0.105933
0.784671	-1.73145	-1.24245	-0.068028	0.353828	-0.108236
0.785471	-1.7313	-1.24165	-0.080477	0.354542	-0.110495
0.78627	-1.73117	-1.24085	-0.093092	0.355255	-0.112216
0.787069	-1.73107	-1.24005	-0.105251	0.355968	-0.113457
0.787868	-1.73118	-1.23925	-0.116897	0.356682	-0.113101
0.788667	-1.73159	-1.23845	-0.128785	0.357395	-0.112745
0.789467	-1.73165	-1.23765	-0.141749	0.358108	-0.112402
0.790266	-1.73158	-1.23686	-0.155183	0.358821	-0.11218
0.791065	-1.73138	-1.23606	-0.166785	0.359535	-0.112294
0.791864	-1.73067	-1.23526	-0.178057	0.360248	-0.112706
0.792663	-1.72997	-1.23446	-0.189867	0.360961	-0.113187
0.793463	-1.73035	-1.23366	-0.203107	0.361675	-0.113965
0.794262	-1.73072	-1.23286	-0.216002	0.362388	-0.115011
0.795061	-1.73115	-1.23206	-0.227757	0.363101	-0.115997
0.79586	-1.73166	-1.23126	-0.239508	0.363814	-0.116968
0.79666	-1.73176	-1.23046	-0.251766	0.364528	-0.117776
0.797459	-1.7313	-1.22967	-0.264533	0.365241	-0.118282
0.798258	-1.73083	-1.22887	-0.276107	0.365954	-0.118253
0.799057	-1.73026	-1.22807	-0.286835	0.366668	-0.117812
0.799856	-1.72949	-1.22727	-0.298006	0.367381	-0.117389
0.800656	-1.72893	-1.22647	-0.310539	0.368094	-0.117048
0.801455	-1.72848	-1.22567	-0.323132	0.368808	-0.116751
0.802254	-1.72803	-1.22487	-0.333669	0.369521	-0.116377
0.803053	-1.72761	-1.22407	-0.343756	0.370234	-0.115924
0.803853	-1.72721	-1.22328	-0.354151	0.370947	-0.115482
0.804652	-1.72678	-1.22248	-0.365409	0.371661	-0.115117
0.805451	-1.72635	-1.22168	-0.376888	0.372374	-0.115074
0.80625	-1.7259	-1.22088	-0.388109	0.373087	-0.115444
0.807049	-1.72534	-1.22008	-0.399301	0.373801	-0.115899
0.807849	-1.7245	-1.21928	-0.411159	0.374514	-0.116333
0.808648	-1.72332	-1.21848	-0.423849	0.375227	-0.116658
0.809447	-1.72213	-1.21768	-0.43516	0.375941	-0.116861
0.810246	-1.72071	-1.21688	-0.444958	0.376654	-0.117032
0.811045	-1.71915	-1.21609	-0.455261	0.377367	-0.1172
0.811845	-1.71809	-1.21529	-0.466687	0.37808	-0.117848
0.812644	-1.71737	-1.21449	-0.479097	0.378794	-0.119232
0.813443	-1.7166	-1.21369	-0.489715	0.379507	-0.120585
0.814242	-1.71572	-1.21289	-0.499609	0.38022	-0.121758
0.815042	-1.71466	-1.21209	-0.50976	0.380934	-0.122933
0.815841	-1.71345	-1.21129	-0.5215	0.381647	-0.123694
0.81664	-1.71218	-1.2105	-0.533962	0.38236	-0.124463
0.817439	-1.7111	-1.2097	-0.545301	0.383073	-0.125486
0.818238	-1.71046	-1.2089	-0.556595	0.383787	-0.126573
0.819038	-1.71018	-1.2081	-0.568033	0.3845	-0.127682
0.819837	-1.71012	-1.2073	-0.580427	0.385213	-0.128891
0.820636	-1.71007	-1.2065	-0.591643	0.385927	-0.130017
0.821435	-1.71	-1.2057	-0.601375	0.38664	-0.131123
0.822235	-1.70991	-1.2049	-0.611252	0.387353	-0.132224
0.823034	-1.7098	-1.2041	-0.62213	0.388067	-0.132878
0.823833	-1.70966	-1.20331	-0.634571	0.38878	-0.133131
0.824632	-1.70953	-1.20251	-0.646121	0.389493	-0.13321
0.825431	-1.70977	-1.20171	-0.657111	0.390206	-0.133281
0.826231	-1.71078	-1.20091	-0.668343	0.39092	-0.133349
0.82703	-1.71192	-1.20011	-0.681599	0.391633	-0.13318
0.827829	-1.71316	-1.19931	-0.695299	0.392346	-0.133062
0.828628	-1.71438	-1.19851	-0.707342	0.39306	-0.133114
0.829428	-1.71561	-1.19772	-0.719054	0.393773	-0.133171
0.830227	-1.71696	-1.19692	-0.730889	0.394486	-0.133288
0.831026	-1.71874	-1.19612	-0.743604	0.3952	-0.13344
0.831825	-1.72053	-1.19532	-0.755821	0.395913	-0.132732
0.832624	-1.72235	-1.19452	-0.767017	0.396626	-0.131335
0.833424	-1.72438	-1.19372	-0.778428	0.397339	-0.129833
0.834223	-1.72664	-1.19292	-0.790903	0.398053	-0.127857
0.835022	-1.72904	-1.19212	-0.804874	0.398766	-0.125653
0.835821	-1.73143	-1.19132	-0.817251	0.399479	-0.123938
0.83662	-1.73382	-1.19053	-0.828705	0.400193	-0.122263
0.83742	-1.73609	-1.18973	-0.840281	0.400906	-0.120902
0.838219	-1.73788	-1.18893	-0.852597	0.401619	-0.120143
0.839018	-1.73938	-1.18813	-0.865018	0.402332	-0.119445
0.839817	-1.74089	-1.18733	-0.876612	0.403046	-0.118672
0.840617	-1.74238	-1.18653	-0.88788	0.403759	-0.117905
0.841416	-1.74379	-1.18573	-0.89976	0.404472	-0.117168
0.842215	-1.74521	-1.18493	-0.913639	0.405186	-0.116712
0.843014	-1.74662	-1.18413	-0.926288	0.405899	-0.11669
0.843813	-1.74807	-1.18334	-0.937453	0.406612	-0.116831
0.844613	-1.74976	-1.18254	-0.948748	0.407326	-0.117021
0.845412	-1.75163	-1.18174	-0.960954	0.408039	-0.117299
0.846211	-1.75252	-1.18094	-0.973937	0.408752	-0.117761
0.84701	-1.7534	-1.18014	-0.985101	0.409465	-0.118318
0.84781	-1.75408	-1.17934	-0.995624	0.410179	-0.118875
0.848609	-1.75396	-1.17854	-1.00628	0.410892	-0.11908
0.849408	-1.7534	-1.17775	-1.01773	0.411605	-0.118936
0.850207	-1.75284	-1.17695	-1.02964	0.412319	-0.118588
0.851006	-1.75228	-1.17615	-1.04085	0.413032	-0.118193
0.851806	-1.75193	-1.17535	-1.052	0.413745	-0.117796
0.852605	-1.75219	-1.17455	-1.0634	0.414459	-0.118119
0.853404	-1.75232	-1.17375	-1.07536	0.415172	-0.119192
0.854203	-1.75234	-1.17295	-1.08641	0.415885	-0.120773
0.855003	-1.75237	-1.17215	-1.09585	0.416598	-0.12243
0.855802	-1.75269	-1.17135	-1.10531	0.417312	-0.124113
0.856601	-1.75386	-1.17056	-1.11566	0.418025	-0.125895
0.8574	-1.75505	-1.16976	-1.12839	0.418738	-0.126903
0.858199	-1.75627	-1.16896	-1.14071	0.419452	-0.127666
0.858999	-1.75757	-1.16816	-1.15278	0.420165	-0.128422
0.859798	-1.75926	-1.16736	-1.16495	0.420878	-0.129581
0.860597	-1.7613	-1.16656	-1.17789	0.421591	-0.130903
0.861396	-1.76343	-1.16576	-1.1913	0.422305	-0.132197
0.862195	-1.76559	-1.16496	-1.20257	0.423018	-0.133569
0.862995	-1.76752	-1.16416	-1.21315	0.423731	-0.135003
0.863794	-1.76865	-1.16337	-1.22333	0.424445	-0.135179
0.864593	-1.76898	-1.16257	-1.23515	0.425158	-0.134819
0.865392	-1.7689	-1.16177	-1.24812	0.425871	-0.134338
0.866192	-1.76883	-1.16097	-1.25944	0.426585	-0.133842
0.866991	-1.76928	-1.16017	-1.27079	0.427298	-0.133348
0.86779	-1.77127	-1.15937	-1.2822	0.428011	-0.134847
0.868589	-1.77419	-1.15857	-1.29526	0.428724	-0.137018
0.869388	-1.77751	-1.15777	-1.30779	0.429438	-0.139446
0.870188	-1.78076	-1.15698	-1.31935	0.430151	-0.141865
0.870987	-1.78365	-1.15618	-1.33089	0.430864	-0.1436
0.871786	-1.78577	-1.15538	-1.34268	0.431578	-0.144309
0.872585	-1.78729	-1.15458	-1.35501	0.432291	-0.144149
0.873384	-1.78876	-1.15378	-1.36637	0.433004	-0.143782
0.874184	-1.79012	-1.15298	-1.37735	0.433717	-0.143453
0.874983	-1.79112	-1.15218	-1.38844	0.434431	-0.14345
0.875782	-1.79143	-1.15139	-1.40073	0.435144	-0.143601
0.876581	-1.791	-1.15059	-1.41371	0.435857	-0.143666
0.877381	-1.79057	-1.14979	-1.42343	0.436571	-0.143732
0.87818	-1.79058	-1.14899	-1.43274	0.437284	-0.143641
0.878979	-1.7915	-1.14819	-1.44228	0.437997	-0.142875
0.879778	-1.79255	-1.14739	-1.45405	0.438711	-0.141558
0.880577	-1.79328	-1.14659	-1.46547	0.439424	-0.14003
0.881377	-1.79402	-1.14579	-1.47521	0.440137	-0.1385
0.882176	-1.79469	-1.14499	-1.48491	0.44085	-0.137661
0.882975	-1.79446	-1.1442	-1.49519	0.441564	-0.138742
0.883774	-1.79461	-1.1434	-1.50638	0.442277	-0.140887
0.884574	-1.79543	-1.1426	-1.51641	0.44299	-0.14315
0.885373	-1.79626	-1.1418	-1.5254	0.443704	-0.145313
0.886172	-1.79713	-1.141	-1.53458	0.444417	-0.146932
0.886971	-1.79807	-1.1402	-1.5453	0.44513	-0.146985
0.88777	-1.79744	-1.1394	-1.55696	0.445844	-0.145916
0.88857	-1.79662	-1.1386	-1.56699	0.446557	-0.144844
0.889369	-1.79584	-1.13781	-1.57675	0.44727	-0.143798
0.890168	-1.79531	-1.13701	-1.58678	0.447983	-0.143184
0.890967	-1.79546	-1.13621	-1.59836	0.448697	-0.143475
0.891767	-1.79626	-1.13541	-1.61003	0.44941	-0.14417
0.892566	-1.79706	-1.13461	-1.62119	0.450123	-0.144868
0.893365	-1.79781	-1.13381	-1.63243	0.450837	-0.145116
0.894164	-1.79824	-1.13301	-1.64385	0.45155	-0.144704
0.894963	-1.79884	-1.13221	-1.65577	0.452263	-0.143936
0.895763	-1.79984	-1.13142	-1.66641	0.452976	-0.1431
0.896562	-1.80084	-1.13062	-1.67644	0.45369	-0.142316
0.897361	-1.80178	-1.12982	-1.6865	0.454403	-0.141987
0.89816	-1.80213	-1.12902	-1.69762	0.455116	-0.142321
0.89896	-1.80106	-1.12822	-1.70948	0.45583	-0.142926
0.899759	-1.79947	-1.12742	-1.71902	0.456543	-0.143562
0.900558	-1.79789	-1.12662	-1.72852	0.457256	-0.144121
0.901357	-1.79628	-1.12582	-1.4933	0.45797	-0.144536
0.902156	-1.79477	-1.12502	-0.012791	0.458683	-0.143085
0.902956	-1.79417	-1.12423	-0.024332	0.459396	-0.141448
0.903755	-1.79392	-1.12343	-0.035014	0.460109	-0.139826
0.904554	-1.79371	-1.12263	-0.045686	0.460823	-0.138285
0.905353	-1.79371	-1.12183	-0.056647	0.461536	-0.137026
0.906152	-1.79388	-1.12103	-0.068906	0.462249	-0.136648
0.906952	-1.79383	-1.12023	-0.079925	0.462963	-0.136275
0.907751	-1.79378	-1.11943	-0.089906	0.463676	-0.135982
0.90855	-1.79384	-1.11864	-0.100061	0.464389	-0.136043
0.909349	-1.79432	-1.11784	-0.110972	0.465102	-0.136055
0.910149	-1.79481	-1.11704	-0.122929	0.465816	-0.136026
0.910948	-1.79491	-1.11624	-0.133306	0.466529	-0.136066
0.911747	-1.79501	-1.11544	-0.143335	0.467242	-0.136488
0.912546	-1.79511	-1.11464	-0.153614	0.467956	-0.137361
0.913345	-1.79528	-1.11384	-0.164746	0.468669	-0.138834
0.914145	-1.7958	-1.11304	-0.176159	0.469382	-0.140506
0.914944	-1.79644	-1.11224	-0.186879	0.470096	-0.14209
0.915743	-1.79699	-1.11145	-0.197397	0.470809	-0.143383
0.916542	-1.79711	-1.11065	-0.207257	0.471522	-0.144344
0.917341	-1.79673	-1.10985	-0.217767	0.472235	-0.144938
0.918141	-1.7967	-1.10905	-0.228396	0.472949	-0.145534
0.91894	-1.79681	-1.10825	-0.238511	0.473662	-0.146247
0.919739	-1.79701	-1.10745	-0.248556	0.474375	-0.147147
0.920538	-1.79762	-1.10665	-0.258887	0.475089	-0.148103
0.921338	-1.79868	-1.10585	-0.27186	0.475802	-0.149131
0.922137	-1.7998	-1.10505	-0.283615	0.476515	-0.15023
0.922936	-1.80091	-1.10426	-0.294288	0.477229	-0.151289
0.923735	-1.80197	-1.10346	-0.304828	0.477942	-0.152086
0.924534	-1.80278	-1.10266	-0.31593	0.478655	-0.152815
0.925334	-1.80327	-1.10186	-0.327598	0.479368	-0.15353
0.926133	-1.80353	-1.10106	-0.337459	0.480082	-0.154268
0.926932	-1.8038	-1.10026	-0.346996	0.480795	-0.155077
0.927731	-1.80424	-1.09946	-0.356554	0.481508	-0.155787
0.928531	-1.80497	-1.09867	-0.368516	0.482222	-0.156242
0.92933	-1.80535	-1.09787	-0.380658	0.482935	-0.156695
0.930129	-1.8055	-1.09707	-0.391326	0.483648	-0.156633
0.930928	-1.80567	-1.09627	-0.401955	0.484362	-0.155575
0.931727	-1.80598	-1.09547	-0.412654	0.485075	-0.153968
0.932527	-1.80652	-1.09467	-0.423927	0.485788	-0.152162
0.933326	-1.80708	-1.09387	-0.434269	0.486501	-0.15043
0.934125	-1.80769	-1.09307	-0.443895	0.487215	-0.149435
0.934924	-1.80828	-1.09228	-0.453537	0.487928	-0.149198
0.935724	-1.80816	-1.09148	-0.463775	0.488641	-0.149183
0.936523	-1.80793	-1.09068	-0.475216	0.489355	-0.149226
0.937322	-1.80845	-1.08988	-0.485553	0.490068	-0.14912
0.938121	-1.80898	-1.08908	-0.49554	0.490781	-0.148696
0.93892	-1.80954	-1.08828	-0.505572	0.491494	-0.147945
0.93972	-1.81089	-1.08748	-0.517946	0.492208	-0.14707
0.940519	-1.81195	-1.08668	-0.531174	0.492921	-0.146185
0.941318	-1.81249	-1.08588	-0.541628	0.493634	-0.145204
0.942117	-1.81303	-1.08509	-0.552074	0.494348	-0.144058
0.942917	-1.8137	-1.08429	-0.562463	0.495061	-0.143118
0.943716	-1.81463	-1.08349	-0.572821	0.495774	-0.14224
0.944515	-1.81577	-1.08269	-0.58268	0.496488	-0.141369
0.945314	-1.81703	-1.08189	-0.592047	0.497201	-0.140596
0.946113	-1.81829	-1.08109	-0.601332	0.497914	-0.139802
0.946913	-1.81939	-1.08029	-0.611178	0.498627	-0.13891
0.947712	-1.82032	-1.07949	-0.621855	0.499341	-0.138005
0.948511	-1.82071	-1.0787	-0.630019	0.500054	-0.137097
0.94931	-1.82096	-1.0779	-0.637571	0.500767	-0.136338
0.950109	-1.82116	-1.0771	-0.64522	0.501481	-0.136801
0.950909	-1.8208	-1.0763	-0.654672	0.502194	-0.137577
0.951708	-1.82017	-1.0755	-0.665775	0.502907	-0.13836
0.952507	-1.81923	-1.0747	-0.676324	0.503621	-0.139165
0.953306	-1.81826	-1.0739	-0.686858	0.504334	-0.139792
0.954105	-1.81706	-1.0731	-0.697357	0.505047	-0.139303
0.954905	-1.81533	-1.07231	-0.708589	0.50576	-0.138809
0.955704	-1.81431	-1.07151	-0.719406	0.506474	-0.138417
0.956503	-1.81372	-1.07071	-0.728982	0.507187	-0.1386
0.957302	-1.81317	-1.06991	-0.738556	0.5079	-0.139251
0.958102	-1.81301	-1.06911	-0.748571	0.508614	-0.140184
0.958901	-1.81343	-1.06831	-0.760911	0.509327	-0.141083
0.9597	-1.8131	-1.06751	-0.770825	0.51004	-0.141549
0.960499	-1.81269	-1.06671	-0.779743	0.510753	-0.141227
0.961298	-1.81235	-1.06591	-0.788702	0.511467	-0.141067
0.962098	-1.81248	-1.06512	-0.798193	0.51218	-0.141041
0.962897	-1.81291	-1.06432	-0.80813	0.512893	-0.141166
0.963696	-1.8131	-1.06352	-0.818033	0.513607	-0.141777
0.964495	-1.8133	-1.06272	-0.748475	0.51432	-0.142687
0.965295	-1.81338	-1.06192	-0.011094	0.515033	-0.143515
0.966094	-1.81287	-1.06112	-0.023485	0.515746	-0.144328
0.966893	-1.81225	-1.06032	-0.035681	0.51646	-0.14456
0.967692	-1.81176	-1.05953	-0.046858	0.517173	-0.144046
0.968491	-1.8113	-1.05873	-0.057984	0.517886	-0.143309
0.969291	-1.81121	-1.05793	-0.069143	0.5186	-0.142494
0.97009	-1.81236	-1.05713	-0.080048	0.519313	-0.141673
0.970889	-1.81403	-1.05633	-0.089195	0.520026	-0.141947
0.971688	-1.81583	-1.05553	-0.097535	0.52074	-0.142895
0.972488	-1.81752	-1.05473	-0.105944	0.521453	-0.143774
0.973287	-1.81867	-1.05393	-0.115704	0.522166	-0.144623
0.974086	-1.81964	-1.05313	-0.126572	0.522879	-0.145489
0.974885	-1.82118	-1.05234	-0.137036	0.523593	-0.146374
0.975684	-1.82271	-1.05154	-0.147257	0.524306	-0.14683
0.976484	-1.82443	-1.05074	-0.157388	0.525019	-0.146948
0.977283	-1.82681	-1.04994	-0.16848	0.525733	-0.14701
0.978082	-1.82883	-1.04914	-0.179535	0.526446	-0.146654
0.978881	-1.83025	-1.04834	-0.188358	0.527159	-0.146132
0.979681	-1.8316	-1.04754	-0.196829	0.527873	-0.146562
0.98048	-1.83269	-1.04674	-0.205541	0.528586	-0.147118
0.981279	-1.8333	-1.04594	-0.216666	0.529299	-0.147767
0.982078	-1.83342	-1.04515	-0.227749	0.530012	-0.149211
0.982877	-1.83316	-1.04435	-0.238345	0.530726	-0.15087
0.983677	-1.83314	-1.04355	-0.248931	0.531439	-0.152007
0.984476	-1.83398	-1.04275	-0.259412	0.532152	-0.152938
0.985275	-1.8352	-1.04195	-0.270053	0.532866	-0.153757
0.986074	-1.83685	-1.04115	-0.278496	0.533579	-0.154349
0.986874	-1.83883	-1.04035	-0.286451	0.534292	-0.155756
0.987673	-1.84092	-1.03956	-0.294346	0.535006	-0.157684
0.988472	-1.84255	-1.03876	-0.303268	0.535719	-0.159671
0.989271	-1.84403	-1.03796	-0.312813	0.536432	-0.160973
0.99007	-1.84414	-1.03716	-0.321809	0.537145	-0.161803
0.99087	-1.84422	-1.03636	-0.33063	0.537859	-0.161027
0.991669	-1.84407	-1.03556	-0.339533	0.538572	-0.160008
0.992468	-1.84368	-1.03476	-0.351001	0.539285	-0.158987
0.993267	-1.84385	-1.03396	-0.361337	0.539999	-0.158204
0.994066	-1.84459	-1.03316	-0.370584	0.540712	-0.157422
0.994866	-1.84533	-1.03237	-0.379741	0.541425	-0.156618
0.995665	-1.84699	-1.03157	-0.389084	0.542138	-0.155828
0.996464	-1.84875	-1.03077	-0.399072	0.542852	-0.155588
0.997263	-1.84962	-1.02997	-0.408195	0.543565	-0.156142
0.998062	-1.85039	-1.02917	-0.417034	0.544278	-0.157187
0.998862	-1.85109	-1.02837	-0.425976	0.544992	-0.158436
0.999661	-1.85151	-1.02757	-0.43621	0.545705	-0.15957
1.00046	-1.85213	-1.02677	-0.447707	0.546418	-0.159797
1.00126	-1.85324	-1.02598	-0.456717	0.547132	-0.159195
1.00206	-1.85434	-1.02518	-0.465481	0.547845	-0.157647
1.00286	-1.85558	-1.02438	-0.474261	0.548558	-0.156099
1.00366	-1.85709	-1.02358	-0.484886	0.549271	-0.154492
1.00446	-1.8576	-1.02278	-0.49611	0.549985	-0.152804
1.00526	-1.8577	-1.02198	-0.507369	0.550698	-0.151301
1.00605	-1.8578	-1.02118	-0.518525	0.551411	-0.149978
1.00685	-1.85767	-1.02038	-0.529858	0.552125	-0.148597
1.00765	-1.85749	-1.01958	-0.542175	0.552838	-0.14697
1.00845	-1.85776	-1.01879	-0.553334	0.553551	-0.145429
1.00925	-1.85803	-1.01799	-0.563715	0.554265	-0.14456
1.01005	-1.85827	-1.01719	-0.574182	0.554978	-0.143908
1.01085	-1.85806	-1.01639	-0.584959	0.555691	-0.143922
1.01165	-1.85802	-1.01559	-0.596303	0.556404	-0.145026
1.01245	-1.8582	-1.01479	-0.604905	0.557118	-0.146332
1.01325	-1.85839	-1.01399	-0.613388	0.557831	-0.147513
1.01405	-1.85859	-1.0132	-0.621913	0.558544	-0.148688
1.01485	-1.85875	-1.0124	-0.632017	0.559258	-0.149719
1.01564	-1.85806	-1.0116	-0.642193	0.559971	-0.150328
1.01645	-1.85727	-1.0108	-0.651712	0.560684	-0.150233
1.01724	-1.8565	-1.01	-0.661133	0.561397	-0.149829
1.01804	-1.85593	-1.0092	-0.67077	0.562111	-0.149163
1.01884	-1.85572	-1.0084	-0.682236	0.562824	-0.147969
1.01964	-1.85577	-1.0076	-0.692197	0.563537	-0.147212
1.02044	-1.85582	-1.0068	-0.700815	0.564251	-0.147167
1.02124	-1.8559	-1.00601	-0.709358	0.564964	-0.147287
1.02204	-1.85628	-1.00521	-0.718786	0.565677	-0.147265
1.02284	-1.85664	-1.00441	-0.729935	0.566391	-0.147106
1.02364	-1.85672	-1.00361	-0.738422	0.567104	-0.147068
1.02444	-1.8568	-1.00281	-0.746641	0.567817	-0.147062
1.02524	-1.85679	-1.00201	-0.755387	0.56853	-0.147056
1.02604	-1.8561	-1.00121	-0.76491	0.569244	-0.147259
1.02683	-1.85554	-1.00041	-0.774824	0.569957	-0.147638
1.02763	-1.85511	-0.999616	-0.78405	0.57067	-0.148385
1.02843	-1.85469	-0.998817	-0.792996	0.571384	-0.149158
1.02923	-1.85449	-0.998018	-0.801973	0.572097	-0.150538
1.03003	-1.85489	-0.997219	-0.811195	0.57281	-0.152821
1.03083	-1.85574	-0.996421	-0.820105	0.573524	-0.153648
1.03163	-1.85663	-0.995622	-0.82855	0.574237	-0.153881
1.03243	-1.85749	-0.994823	-0.836827	0.57495	-0.154171
1.03323	-1.85812	-0.994024	-0.845775	0.575663	-0.15503
1.03403	-1.85846	-0.993225	-0.855892	0.576377	-0.156143
1.03483	-1.85876	-0.992427	-0.86499	0.57709	-0.15748
1.03563	-1.85907	-0.991628	-0.873606	0.577803	-0.158817
1.03642	-1.85953	-0.990829	-0.882169	0.578517	-0.15985
1.03722	-1.86077	-0.99003	-0.892243	0.57923	-0.159839
1.03802	-1.86198	-0.989232	-0.903301	0.579943	-0.16028
1.03882	-1.86289	-0.988433	-0.913119	0.580656	-0.161155
1.03962	-1.86376	-0.987634	-0.922514	0.58137	-0.162047
1.04042	-1.86456	-0.986835	-0.931961	0.582083	-0.163133
1.04122	-1.86497	-0.986036	-0.942094	0.582796	-0.164671
1.04202	-1.86503	-0.985238	-0.951817	0.58351	-0.166511
1.04282	-1.86493	-0.984439	-0.959698	0.584223	-0.168531
1.04362	-1.86482	-0.98364	-0.967142	0.584936	-0.17057
1.04442	-1.86509	-0.982841	-0.97456	0.585649	-0.172869
1.04522	-1.86565	-0.982042	-0.983552	0.586363	-0.175288
1.04602	-1.86695	-0.981244	-0.99241	0.587076	-0.177504
1.04682	-1.86841	-0.980445	-1.00083	0.587789	-0.179723
1.04761	-1.86988	-0.979646	-1.00917	0.588503	-0.181526
1.04841	-1.87025	-0.978847	-1.01771	0.589216	-0.181675
1.04921	-1.87026	-0.978049	-1.02703	0.589929	-0.181113
1.05001	-1.86968	-0.97725	-1.03623	0.590643	-0.179864
1.05081	-1.86906	-0.976451	-1.04539	0.591356	-0.178708
1.05161	-1.86877	-0.975652	-1.05454	0.592069	-0.17798
1.05241	-1.86928	-0.974853	-1.06436	0.592782	-0.17751
1.05321	-1.87006	-0.974055	-1.07474	0.593496	-0.176559
1.05401	-1.87113	-0.973256	-1.08396	0.594209	-0.175449
1.05481	-1.87225	-0.972457	-1.09311	0.594922	-0.17433
1.05561	-1.87329	-0.971658	-1.10226	0.595636	-0.173191
1.05641	-1.87431	-0.97086	-1.11219	0.596349	-0.172719
1.0572	-1.87444	-0.970061	-1.1208	0.597062	-0.173016
1.058	-1.87431	-0.969262	-1.12841	0.597776	-0.173313
1.0588	-1.87417	-0.968463	-1.1359	0.598489	-0.172777
1.0596	-1.87507	-0.967664	-1.1436	0.599202	-0.171358
1.0604	-1.87627	-0.966866	-1.15379	0.599915	-0.169489
1.0612	-1.87796	-0.966067	-1.16359	0.600629	-0.16737
1.062	-1.87967	-0.965268	-1.17316	0.601342	-0.165383
1.0628	-1.8813	-0.964469	-1.18273	0.602055	-0.163657
1.0636	-1.88267	-0.96367	-1.19275	0.602769	-0.16186
1.0644	-1.88362	-0.962872	-1.20401	0.603482	-0.15986
1.0652	-1.88428	-0.962073	-1.21381	0.604195	-0.157805
1.066	-1.88493	-0.961274	-1.22327	0.604908	-0.155779
1.06679	-1.88434	-0.960475	-1.23276	0.605622	-0.153762
1.0676	-1.8829	-0.959677	-1.24258	0.606335	-0.153247
1.06839	-1.88264	-0.958878	-1.25234	0.607048	-0.153158
1.06919	-1.88252	-0.958079	-1.26139	0.607762	-0.153069
1.06999	-1.8824	-0.95728	-1.27027	0.608475	-0.153587
1.07079	-1.88237	-0.956481	-1.27914	0.609188	-0.154025
1.07159	-1.88198	-0.955683	-1.28931	0.609902	-0.15382
1.07239	-1.88075	-0.954884	-1.29921	0.610615	-0.153541
1.07319	-1.87955	-0.954085	-1.30796	0.611328	-0.153167
1.07399	-1.87899	-0.953286	-1.3166	0.612041	-0.152572
1.07479	-1.87937	-0.952487	-1.3254	0.612755	-0.151984
1.07559	-1.87981	-0.951689	-1.33604	0.613468	-0.15141
1.07639	-1.88028	-0.95089	-1.3456	0.614181	-0.150831
1.07719	-1.88076	-0.950091	-1.35422	0.614895	-0.150299
1.07798	-1.88135	-0.949292	-1.36302	0.615608	-0.149889
1.07878	-1.88197	-0.948493	-1.37255	0.616321	-0.150988
1.07958	-1.88155	-0.947695	-1.38254	0.617035	-0.152057
1.08038	-1.881	-0.946896	-1.39078	0.617748	-0.15316
1.08118	-1.88043	-0.946097	-1.39793	0.618461	-0.154257
1.08198	-1.87932	-0.945298	-1.40509	0.619174	-0.155169
1.08278	-1.87816	-0.9445	-1.41277	0.619888	-0.155826
1.08358	-1.87725	-0.943701	-1.42125	0.620601	-0.156483
1.08438	-1.87635	-0.942902	-1.42915	0.621314	-0.15713
1.08518	-1.87546	-0.942103	-1.43657	0.622028	-0.157727
1.08598	-1.87479	-0.941304	-1.44399	0.622741	-0.158285
1.08678	-1.87536	-0.940506	-1.45191	0.623454	-0.158824
1.08757	-1.87669	-0.939707	-1.46008	0.624168	-0.159363
1.08837	-1.87805	-0.938908	-1.46814	0.624881	-0.159883
1.08917	-1.87964	-0.938109	-1.47615	0.625594	-0.160108
1.08997	-1.88152	-0.93731	-1.4843	0.626307	-0.159838
1.09077	-1.88332	-0.936512	-1.49388	0.627021	-0.15952
1.09157	-1.88509	-0.935713	-1.50317	0.627734	-0.159213
1.09237	-1.88673	-0.934914	-1.51175	0.628447	-0.159027
1.09317	-1.88752	-0.934115	-1.52022	0.629161	-0.159077
1.09397	-1.88733	-0.933317	-1.52884	0.629874	-0.159252
1.09477	-1.88618	-0.932518	-1.53769	0.630587	-0.159427
1.09557	-1.88487	-0.931719	-1.54527	0.6313	-0.159779
1.09637	-1.88356	-0.93092	-1.55216	0.632014	-0.160441
1.09717	-1.88317	-0.930121	-1.55903	0.632727	-0.1612
1.09797	-1.88286	-0.929323	-1.56677	0.63344	-0.161941
1.09876	-1.88247	-0.928524	-1.57543	0.634154	-0.162668
1.09956	-1.88206	-0.927725	-1.58414	0.634867	-0.162782
1.10036	-1.882	-0.926926	-1.59272	0.63558	-0.1622
1.10116	-1.88256	-0.926128	-1.60133	0.636294	-0.161301
1.10196	-1.88368	-0.925329	-1.61052	0.637007	-0.160327
1.10276	-1.88501	-0.92453	-1.61954	0.63772	-0.159323
1.10356	-1.88636	-0.923731	-1.6275	0.638433	-0.158596
1.10436	-1.88711	-0.922932	-1.63507	0.639147	-0.158322
1.10516	-1.88762	-0.922134	-1.64282	0.63986	-0.15817
1.10596	-1.88799	-0.921335	-1.65142	0.640573	-0.158031
1.10676	-1.88834	-0.920536	-1.65976	0.641287	-0.157891
1.10756	-1.88865	-0.919737	-1.66767	0.642	-0.15821
1.10835	-1.88859	-0.918938	-1.67551	0.642713	-0.158933
1.10915	-1.88828	-0.91814	-1.68385	0.643427	-0.159681
1.10995	-1.88765	-0.917341	-1.69298	0.64414	-0.160432
1.11075	-1.88698	-0.916542	-1.70087	0.644853	-0.161018
1.11155	-1.88674	-0.915743	-1.70827	0.645566	-0.161102
1.11235	-1.88721	-0.914945	-1.71565	0.64628	-0.16089
1.11315	-1.88856	-0.914146	-1.72401	0.646993	-0.160639
1.11395	-1.89057	-0.913347	-1.733	0.647706	-0.160388
1.11475	-1.89261	-0.912548	-1.74173	0.64842	-0.160215
1.11555	-1.89511	-0.911749	-1.75034	0.649133	-0.159891
1.11635	-1.89795	-0.910951	-1.75899	0.649846	-0.159253
1.11715	-1.89981	-0.910152	-1.76876	0.650559	-0.15855
1.11794	-1.90156	-0.909353	-1.77822	0.651273	-0.157844
1.11874	-1.90332	-0.908554	-1.78657	0.651986	-0.156752
1.11954	-1.90388	-0.907755	-1.79468	0.652699	-0.156488
1.12034	-1.90382	-0.906957	-1.80314	0.653413	-0.156937
1.12114	-1.90312	-0.906158	-1.81264	0.654126	-0.15744
1.12194	-1.90239	-0.905359	-1.82177	0.654839	-0.158149
1.12274	-1.90143	-0.90456	-1.83057	0.655553	-0.159355
1.12354	-1.89994	-0.903762	-1.83929	0.656266	-0.159931
1.12434	-1.89905	-0.902963	-1.84823	0.656979	-0.16035
1.12514	-1.89838	-0.902164	-1.8575	0.657692	-0.160739
1.12594	-1.89771	-0.901365	-1.86597	0.658406	-0.160705
1.12674	-1.89727	-0.900566	-1.87421	0.659119	-0.160316
1.12754	-1.89713	-0.899768	-1.88244	0.659832	-0.159202
1.12834	-1.8974	-0.898969	-1.89171	0.660546	-0.158086
1.12913	-1.89769	-0.89817	-1.90102	0.661259	-0.157286
1.12993	-1.89798	-0.897371	-1.90902	0.661972	-0.157896
1.13073	-1.8985	-0.896572	-1.91636	0.662686	-0.158996
1.13153	-1.89864	-0.895774	-1.92393	0.663399	-0.160532
1.13233	-1.89806	-0.894975	-1.93236	0.664112	-0.161897
1.13313	-1.89746	-0.894176	-1.94065	0.664825	-0.162365
1.13393	-1.89687	-0.893377	-1.94799	0.665539	-0.161791
1.13473	-1.89645	-0.892578	-1.95504	0.666252	-0.161103
1.13553	-1.89555	-0.89178	-1.96249	0.666965	-0.160356
1.13633	-1.89433	-0.890981	-1.97127	0.667679	-0.159721
1.13713	-1.8931	-0.890182	-1.98002	0.668392	-0.159317
1.13793	-1.8918	-0.889383	-1.98793	0.669105	-0.159179
1.13872	-1.89042	-0.888585	-1.99577	0.669818	-0.159305
1.13952	-1.89031	-0.887786	-2.00398	0.670532	-0.159476
1.14032	-1.89035	-0.886987	-2.01307	0.671245	-0.159849
1.14112	-1.89036	-0.886188	-2.02196	0.671958	-0.160282
1.14192	-1.88911	-0.885389	-2.03032	0.672672	-0.160337
1.14272	-1.8878	-0.884591	-2.03868	0.673385	-0.160174
1.14352	-1.88703	-0.883792	-2.04708	0.674098	-0.159819
1.14432	-1.88628	-0.882993	-2.05532	0.674811	-0.159141
1.14512	-1.88583	-0.882194	-2.06314	0.675525	-0.158623
1.14592	-1.88644	-0.881396	-2.07075	0.676238	-0.158446
1.14672	-1.88686	-0.880597	-2.07835	0.676951	-0.15836
1.14752	-1.88709	-0.879798	-2.08732	0.677665	-0.158539
1.14832	-1.88728	-0.878999	-2.09678	0.678378	-0.158935
1.14912	-1.88747	-0.8782	-2.10547	0.679091	-0.158118
1.14991	-1.88765	-0.877402	-2.11393	0.679805	-0.156776
1.15071	-1.88764	-0.876603	-2.12246	0.680518	-0.155397
1.15151	-1.8875	-0.875804	-2.1314	0.681231	-0.1539
1.15231	-1.88734	-0.875005	-2.14023	0.681944	-0.152934
1.15311	-1.88787	-0.874206	-2.14874	0.682658	-0.153339
1.15391	-1.88906	-0.873408	-2.15725	0.683371	-0.153915
1.15471	-1.89023	-0.872609	-2.1664	0.684084	-0.15449
1.15551	-1.89136	-0.87181	-2.17585	0.684798	-0.155174
1.15631	-1.89249	-0.871011	-2.18417	0.685511	-0.155577
1.15711	-1.89247	-0.870213	-2.1918	0.686224	-0.155847
1.15791	-1.89207	-0.869414	-2.19942	0.686938	-0.156114
1.15871	-1.89175	-0.868615	-2.20708	0.687651	-0.156403
1.15951	-1.89145	-0.867816	-2.21437	0.688364	-0.157058
1.1603	-1.89119	-0.867017	-2.22046	0.689077	-0.157364
1.1611	-1.89134	-0.866219	-2.22592	0.689791	-0.157685
1.1619	-1.89264	-0.86542	-2.23152	0.690504	-0.158029
1.1627	-1.89443	-0.864621	-2.23832	0.691217	-0.158449
1.1635	-1.89628	-0.863822	-2.24574	0.691931	-0.159452
1.1643	-1.89788	-0.863024	-2.2531	0.692644	-0.160823
1.1651	-1.89864	-0.862225	-2.26042	0.693357	-0.16223
1.1659	-1.89825	-0.861426	-2.26829	0.69407	-0.163638
1.1667	-1.89767	-0.860627	-2.27731	0.694784	-0.165138
1.1675	-1.89709	-0.859828	-2.28528	0.695497	-0.1665
1.1683	-1.89744	-0.85903	-2.29217	0.69621	-0.167703
1.16909	-1.89858	-0.858231	-2.29892	0.696924	-0.168904
1.16989	-1.89985	-0.857432	-2.30618	0.697637	-0.170078
1.17069	-1.90112	-0.856633	-2.31375	0.69835	-0.170784
1.17149	-1.90239	-0.855834	-2.32094	0.699064	-0.170718
1.17229	-1.90278	-0.855036	-2.32791	0.699777	-0.170651
1.17309	-1.90225	-0.854237	-2.33487	0.70049	-0.170585
1.17389	-1.90109	-0.853438	-2.34306	0.701203	-0.170589
1.17469	-1.89985	-0.852639	-2.35125	0.701917	-0.170934
1.17549	-1.89872	-0.85184	-2.35867	0.70263	-0.171325
1.17629	-1.89805	-0.851042	-2.36588	0.703343	-0.171717
1.17709	-1.89872	-0.850243	-2.37325	0.704057	-0.172106
1.17789	-1.8997	-0.849444	-2.38097	0.70477	-0.172482
1.17869	-1.90071	-0.848645	-2.38878	0.705483	-0.172681
1.17948	-1.90163	-0.847847	-2.39652	0.706197	-0.172556
1.18028	-1.90242	-0.847048	-2.40426	0.70691	-0.172431
1.18108	-1.90274	-0.846249	-2.41317	0.707623	-0.172395
1.18188	-1.90302	-0.84545	-2.423	0.708336	-0.172562
1.18268	-1.90329	-0.844651	-2.43168	0.70905	-0.172668
1.18348	-1.90287	-0.843853	-2.43935	0.709763	-0.172579
1.18428	-1.90246	-0.843054	-2.44674	0.710476	-0.17249
1.18508	-1.90268	-0.842255	-2.45501	0.71119	-0.172535
1.18588	-1.90297	-0.841456	-2.46419	0.711903	-0.172679
1.18668	-1.90346	-0.840657	-2.47255	0.712616	-0.172674
1.18748	-1.90585	-0.839859	-2.48014	0.71333	-0.172568
1.18828	-1.90737	-0.83906	-2.48796	0.714043	-0.172381
1.18908	-1.90812	-0.838261	-2.4965	0.714756	-0.171396
1.18988	-1.90883	-0.837462	-2.50522	0.715469	-0.170202
1.19067	-1.90871	-0.836664	-2.51338	0.716183	-0.169802
1.19147	-1.90769	-0.835865	-2.52136	0.716896	-0.16974
1.19227	-1.90762	-0.835066	-2.52935	0.717609	-0.16988
1.19307	-1.90759	-0.834267	-2.53733	0.718323	-0.170421
1.19387	-1.90757	-0.833468	-2.54445	0.719036	-0.170788
1.19467	-1.90809	-0.83267	-2.55051	0.719749	-0.170914
1.19547	-1.90874	-0.831871	-2.55655	0.720462	-0.171004
1.19627	-1.90892	-0.831072	-2.56386	0.721176	-0.171648
1.19707	-1.90908	-0.830273	-2.57275	0.721889	-0.172634
1.19787	-1.90924	-0.829474	-2.58145	0.722602	-0.173693
1.19867	-1.90925	-0.828676	-2.58996	0.723316	-0.17475
1.19947	-1.90931	-0.827877	-2.5986	0.724029	-0.175812
1.20026	-1.90945	-0.827078	-2.60766	0.724742	-0.175642
1.20106	-1.90961	-0.826279	-2.61636	0.725456	-0.175201
1.20186	-1.90982	-0.825481	-2.62384	0.726169	-0.174524
1.20266	-1.91023	-0.824682	-2.63091	0.726882	-0.173848
1.20346	-1.91125	-0.823883	-2.63825	0.727595	-0.173168
1.20426	-1.91262	-0.823084	-2.64602	0.728309	-0.172443
1.20506	-1.91406	-0.822285	-2.65324	0.729022	-0.171467
1.20586	-1.91549	-0.821487	-2.65974	0.729735	-0.170471
1.20666	-1.91668	-0.820688	-2.66626	0.730449	-0.169511
1.20746	-1.91632	-0.819889	-2.67333	0.731162	-0.168895
1.20826	-1.9154	-0.81909	-2.6807	0.731875	-0.169294
1.20906	-1.91447	-0.818292	-2.68734	0.732589	-0.170645
1.20985	-1.91343	-0.817493	-2.69355	0.733302	-0.171997
1.21065	-1.91271	-0.816694	-2.70015	0.734015	-0.173181
1.21145	-1.91277	-0.815895	-2.70794	0.734728	-0.173698
1.21225	-1.91306	-0.815096	-2.71658	0.735442	-0.173484
1.21305	-1.91335	-0.814298	-2.72523	0.736155	-0.172981
1.21385	-1.91414	-0.813499	-2.73384	0.736868	-0.172479
1.21465	-1.91541	-0.8127	-2.74239	0.737582	-0.171936
1.21545	-1.9166	-0.811901	-2.75087	0.738295	-0.17105
1.21625	-1.91774	-0.811102	-2.7579	0.739008	-0.169663
1.21705	-1.91887	-0.810304	-2.76338	0.739721	-0.168124
1.21785	-1.91887	-0.809505	-2.7687	0.740435	-0.166621
1.21865	-1.91834	-0.808706	-1.30184	0.741148	-0.165331
1.21945	-1.91778	-0.807907	-0.010376	0.741861	-0.164804
1.22025	-1.91722	-0.807109	-0.0167	0.742575	-0.164883
1.22104	-1.91667	-0.80631	-0.02264	0.743288	-0.164965
1.22184	-1.91656	-0.805511	-0.028661	0.744001	-0.16498
1.22264	-1.91645	-0.804712	-0.035448	0.744714	-0.164746
1.22344	-1.9163	-0.803913	-0.042435	0.745428	-0.164351
1.22424	-1.91615	-0.803115	-0.048921	0.746141	-0.163972
1.22504	-1.91618	-0.802316	-0.055241	0.746854	-0.163592
1.22584	-1.91671	-0.801517	-0.061848	0.747568	-0.163291
1.22664	-1.91743	-0.800718	-0.069126	0.748281	-0.163051
1.22744	-1.91817	-0.799919	-0.076108	0.748994	-0.162389
1.22824	-1.91891	-0.799121	-0.082584	0.749708	-0.16129
1.22904	-1.91936	-0.798322	-0.089049	0.750421	-0.16019
1.22984	-1.91971	-0.797523	-0.096092	0.751134	-0.15918
1.23063	-1.92036	-0.796724	-0.103493	0.751848	-0.158564
1.23143	-1.92108	-0.795925	-0.109846	0.752561	-0.158526
1.23223	-1.9218	-0.795127	-0.115528	0.753274	-0.158735
1.23303	-1.92246	-0.794328	-0.121218	0.753987	-0.158985
1.23383	-1.92254	-0.793529	-0.127545	0.754701	-0.159367
1.23463	-1.92167	-0.79273	-0.134424	0.755414	-0.159871
1.23543	-1.92067	-0.791932	-0.141415	0.756127	-0.16042
1.23623	-1.91942	-0.791133	-0.14832	0.756841	-0.16097
1.23703	-1.91777	-0.790334	-0.155023	0.757554	-0.161102
1.23783	-1.91736	-0.789535	-0.16191	0.758267	-0.160735
1.23863	-1.91746	-0.788736	-0.168852	0.75898	-0.160029
1.23943	-1.91761	-0.787938	-0.175272	0.759694	-0.159261
1.24023	-1.91761	-0.787139	-0.181696	0.760407	-0.158488
1.24103	-1.91754	-0.78634	-0.188433	0.76112	-0.158449
1.24182	-1.91688	-0.785541	-0.195967	0.761834	-0.158847
1.24262	-1.91609	-0.784742	-0.203424	0.762547	-0.159513
1.24342	-1.91529	-0.783944	-0.21004	0.76326	-0.160207
1.24422	-1.91587	-0.783145	-0.216665	0.763973	-0.160918
1.24502	-1.91652	-0.782346	-0.223276	0.764687	-0.161708
1.24582	-1.91665	-0.781547	-0.229693	0.7654	-0.162318
1.24662	-1.91675	-0.780749	-0.235516	0.766113	-0.162838
1.24742	-1.91684	-0.77995	-0.240842	0.766827	-0.163353
1.24822	-1.91604	-0.779151	-0.2465	0.76754	-0.163685
1.24902	-1.91548	-0.778352	-0.253555	0.768253	-0.163832
1.24982	-1.91517	-0.777553	-0.261738	0.768967	-0.163815
1.25062	-1.91487	-0.776755	-0.269061	0.76968	-0.163798
1.25141	-1.91421	-0.775956	-0.27599	0.770393	-0.163773
1.25221	-1.91307	-0.775157	-0.283262	0.771106	-0.163696
1.25301	-1.91203	-0.774358	-0.291249	0.77182	-0.163519
1.25381	-1.91096	-0.773559	-0.299072	0.772533	-0.163214
1.25461	-1.90982	-0.772761	-0.306179	0.773246	-0.162908
1.25541	-1.9092	-0.771962	-0.313306	0.77396	-0.162634
1.25621	-1.90958	-0.771163	-0.320546	0.774673	-0.162626
1.25701	-1.91061	-0.770364	-0.327892	0.775386	-0.163148
1.25781	-1.91177	-0.769566	-0.334732	0.7761	-0.163931
1.25861	-1.91294	-0.768767	-0.341179	0.776813	-0.164768
1.25941	-1.91418	-0.767968	-0.347849	0.777526	-0.165844
1.26021	-1.91557	-0.767169	-0.355163	0.778239	-0.166784
1.261	-1.91708	-0.76637	-0.362591	0.778953	-0.167166
1.2618	-1.9186	-0.765572	-0.369195	0.779666	-0.167491
1.2626	-1.92012	-0.764773	-0.375406	0.780379	-0.167604
1.2634	-1.92154	-0.763974	-0.381751	0.781093	-0.16732
1.2642	-1.92185	-0.763175	-0.388484	0.781806	-0.166834
1.265	-1.9216	-0.762377	-0.395463	0.782519	-0.166309
1.2658	-1.92131	-0.761578	-0.402488	0.783232	-0.165784
1.2666	-1.92067	-0.760779	-0.409512	0.783946	-0.16575
1.2674	-1.91908	-0.75998	-0.417149	0.784659	-0.166167
1.2682	-1.91788	-0.759181	-0.425807	0.785372	-0.166765
1.269	-1.91696	-0.758383	-0.433695	0.786086	-0.167434
1.2698	-1.91603	-0.757584	-0.440333	0.786799	-0.168185
1.2706	-1.91575	-0.756785	-0.446946	0.787512	-0.169179
1.2714	-1.91642	-0.755986	-0.453898	0.788226	-0.170286
1.27219	-1.91776	-0.755187	-0.460738	0.788939	-0.171408
1.27299	-1.91925	-0.754389	-0.466951	0.789652	-0.172538
1.27379	-1.92074	-0.75359	-0.47293	0.790365	-0.173317
1.27459	-1.92195	-0.752791	-0.478908	0.791079	-0.173639
1.27539	-1.92243	-0.751992	-0.485404	0.791792	-0.173773
1.27619	-1.92208	-0.751194	-0.492274	0.792505	-0.173888
1.27699	-1.92153	-0.750395	-0.499044	0.793219	-0.174003
1.27779	-1.92094	-0.749596	-0.505818	0.793932	-0.174644
1.27859	-1.92021	-0.748797	-0.512673	0.794645	-0.175243
1.27939	-1.91936	-0.747998	-0.520124	0.795359	-0.175485
1.28019	-1.91847	-0.7472	-0.527593	0.796072	-0.1757
1.28099	-1.91757	-0.746401	-0.534682	0.796785	-0.175705
1.28178	-1.91674	-0.745602	-0.541767	0.797498	-0.175112
1.28258	-1.91608	-0.744803	-0.548985	0.798212	-0.174631
1.28338	-1.91557	-0.744004	-0.556735	0.798925	-0.174497
1.28418	-1.9151	-0.743206	-0.564592	0.799638	-0.174438
1.28498	-1.91464	-0.742407	-0.572226	0.800352	-0.174306
1.28578	-1.9137	-0.741608	-0.579847	0.801065	-0.174105
1.28658	-1.91271	-0.740809	-0.587567	0.801778	-0.173192
1.28738	-1.91264	-0.74001	-0.594732	0.802492	-0.172147
1.28818	-1.91279	-0.739212	-0.60063	0.803205	-0.171101
1.28898	-1.91294	-0.738413	-0.605924	0.803918	-0.169698
1.28978	-1.91379	-0.737614	-0.61111	0.804631	-0.168105
1.29058	-1.9144	-0.736815	-0.616565	0.805345	-0.166237
1.29138	-1.91443	-0.736017	-0.622262	0.806058	-0.164352
1.29218	-1.91436	-0.735218	-0.62799	0.806771	-0.162837
1.29297	-1.91428	-0.734419	-0.634044	0.807485	-0.162657
1.29377	-1.91357	-0.73362	-0.640221	0.808198	-0.162928
1.29457	-1.91276	-0.732821	-0.646796	0.808911	-0.163614
1.29537	-1.91199	-0.732023	-0.65366	0.809624	-0.164248
1.29617	-1.91122	-0.731224	-0.65973	0.810338	-0.164491
1.29697	-1.91055	-0.730425	-0.665727	0.811051	-0.16441
1.29777	-1.91072	-0.729626	-0.67179	0.811764	-0.163838
1.29857	-1.9112	-0.728827	-0.678003	0.812478	-0.16321
1.29937	-1.9117	-0.728029	-0.683775	0.813191	-0.162467
1.30017	-1.9122	-0.72723	-0.688512	0.813904	-0.161424
1.30097	-1.91263	-0.726431	-0.693253	0.814618	-0.160822
1.30177	-1.9129	-0.725632	-0.698433	0.815331	-0.160752
1.30256	-1.91297	-0.724834	-0.70483	0.816044	-0.160555
1.30336	-1.91302	-0.724035	-0.71159	0.816757	-0.159897
1.30416	-1.91307	-0.723236	-0.717634	0.817471	-0.158887
1.30496	-1.91292	-0.722437	-0.723678	0.818184	-0.157963
1.30576	-1.91322	-0.721638	-0.730227	0.818897	-0.157079
1.30656	-1.91384	-0.72084	-0.737763	0.819611	-0.156454
1.30736	-1.91457	-0.720041	-0.74533	0.820324	-0.156453
1.30816	-1.91543	-0.719242	-0.752744	0.821037	-0.15697
1.30896	-1.91661	-0.718443	-0.760156	0.821751	-0.157713
1.30976	-1.91741	-0.717645	-0.767446	0.822464	-0.158475
1.31056	-1.91763	-0.716846	-0.774123	0.823177	-0.159141
1.31136	-1.91771	-0.716047	-0.779904	0.82389	-0.159492
1.31215	-1.91742	-0.715248	-0.785514	0.824604	-0.158859
1.31295	-1.91674	-0.714449	-0.791332	0.825317	-0.157675
1.31375	-1.91645	-0.713651	-0.797991	0.82603	-0.156518
1.31455	-1.91665	-0.712852	-0.804944	0.826744	-0.155604
1.31535	-1.91711	-0.712053	-0.811331	0.827457	-0.155082
1.31615	-1.91888	-0.711254	-0.817712	0.82817	-0.15487
1.31695	-1.92127	-0.710455	-0.824542	0.828883	-0.15473
1.31775	-1.92302	-0.709657	-0.832314	0.829597	-0.154411
1.31855	-1.92444	-0.708858	-0.840186	0.83031	-0.153764
1.31935	-1.9257	-0.708059	-0.847878	0.831023	-0.153459
1.32015	-1.9267	-0.70726	-0.855581	0.831737	-0.15324
1.32095	-1.92767	-0.706462	-0.86353	0.83245	-0.153021
1.32175	-1.92872	-0.705663	-0.871335	0.833163	-0.15314
1.32255	-1.9298	-0.704864	-0.877839	0.833876	-0.153803
1.32334	-1.93066	-0.704065	-0.883504	0.83459	-0.155065
1.32414	-1.93135	-0.703266	-0.889272	0.835303	-0.156356
1.32494	-1.93217	-0.702468	-0.895522	0.836016	-0.157671
1.32574	-1.93307	-0.701669	-0.901621	0.83673	-0.159139
1.32654	-1.93401	-0.70087	-0.906722	0.837443	-0.159995
1.32734	-1.93507	-0.700071	-0.911624	0.838156	-0.160269
1.32814	-1.93606	-0.699273	-0.916836	0.83887	-0.160501
1.32894	-1.93674	-0.698474	-0.922935	0.839583	-0.160276
1.32974	-1.9373	-0.697675	-0.929828	0.840296	-0.159681
1.33054	-1.938	-0.696876	-0.936877	0.841009	-0.15925
1.33134	-1.93894	-0.696077	-0.943952	0.841723	-0.158885
1.33214	-1.94035	-0.695279	-0.546987	0.842436	-0.15871
1.33293	-1.94212	-0.69448	-0.011432	0.843149	-0.159245
1.33373	-1.94396	-0.693681	-0.018698	0.843863	-0.159742
1.33453	-1.9461	-0.692882	-0.025287	0.844576	-0.159996
1.33533	-1.94828	-0.692083	-0.031914	0.845289	-0.160229
1.33613	-1.94904	-0.691285	-0.039021	0.846003	-0.160365
1.33693	-1.94925	-0.690486	-0.046132	0.846716	-0.160479
1.33773	-1.94934	-0.689687	-0.052329	0.847429	-0.160869
1.33853	-1.94824	-0.688888	-0.058229	0.848142	-0.161457
1.33933	-1.9469	-0.688089	-0.064202	0.848856	-0.161949
1.34013	-1.94581	-0.687291	-0.070347	0.849569	-0.162289
1.34093	-1.94479	-0.686492	-0.07635	0.850282	-0.162528
1.34173	-1.94394	-0.685693	-0.081998	0.850996	-0.162442
1.34252	-1.94342	-0.684894	-0.087667	0.851709	-0.16222
1.34333	-1.94324	-0.684096	-0.093696	0.852422	-0.161999
1.34412	-1.9432	-0.683297	-0.099964	0.853135	-0.161774
1.34492	-1.94318	-0.682498	-0.105915	0.853849	-0.161492
1.34572	-1.94313	-0.681699	-0.111635	0.854562	-0.161076
1.34652	-1.94303	-0.6809	-0.117736	0.855275	-0.160661
1.34732	-1.9428	-0.680102	-0.123944	0.855989	-0.160721
1.34812	-1.94254	-0.679303	-0.130268	0.856702	-0.161913
1.34892	-1.94228	-0.678504	-0.135762	0.857415	-0.163561
1.34972	-1.94258	-0.677705	-0.140366	0.858129	-0.165493
1.35052	-1.94295	-0.676906	-0.145093	0.858842	-0.167428
1.35132	-1.94312	-0.676108	-0.150492	0.859555	-0.168488
1.35212	-1.94324	-0.675309	-0.156678	0.860268	-0.168053
1.35292	-1.94373	-0.67451	-0.16189	0.860982	-0.167096
1.35372	-1.94517	-0.673711	-0.166889	0.861695	-0.166086
1.35451	-1.9465	-0.672913	-0.171892	0.862408	-0.165231
1.35531	-1.94768	-0.672114	-0.176981	0.863122	-0.165202
1.35611	-1.94883	-0.671315	-0.181842	0.863835	-0.165818
1.35691	-1.94863	-0.670516	-0.185987	0.864548	-0.1665
1.35771	-1.94767	-0.669717	-0.190154	0.865262	-0.167179
1.35851	-1.94789	-0.668919	-0.194541	0.865975	-0.167888
1.35931	-1.94836	-0.66812	-0.199871	0.866688	-0.168773
1.36011	-1.94881	-0.667321	-0.205386	0.867401	-0.169798
1.36091	-1.94968	-0.666522	-0.210744	0.868115	-0.170846
1.36171	-1.95081	-0.665723	-0.216112	0.868828	-0.171904
1.36251	-1.9517	-0.664925	-0.221854	0.869541	-0.172622
1.3633	-1.95243	-0.664126	-0.228154	0.870255	-0.173201
1.3641	-1.95314	-0.663327	-0.233478	0.870968	-0.173767
1.3649	-1.95376	-0.662528	-0.238593	0.871681	-0.174335
1.3657	-1.95435	-0.66173	-0.243724	0.872394	-0.174902
1.3665	-1.95496	-0.660931	-0.248864	0.873108	-0.174836
1.3673	-1.95558	-0.660132	-0.253933	0.873821	-0.173384
1.3681	-1.95649	-0.659333	-0.258753	0.874534	-0.17178
1.3689	-1.95785	-0.658534	-0.263595	0.875248	-0.170182
1.3697	-1.95893	-0.657736	-0.268764	0.875961	-0.168561
1.3705	-1.95965	-0.656937	-0.274815	0.876674	-0.166983
1.3713	-1.96034	-0.656138	-0.280354	0.877388	-0.167331
1.3721	-1.96141	-0.655339	-0.284989	0.878101	-0.167682
1.3729	-1.96248	-0.654541	-0.289623	0.878814	-0.16803
1.3737	-1.96272	-0.653742	-0.294646	0.879527	-0.168358
1.37449	-1.96253	-0.652943	-0.30063	0.880241	-0.168276
1.37529	-1.96217	-0.652144	-0.306654	0.880954	-0.16717
1.37609	-1.96108	-0.651345	-0.312583	0.881667	-0.166055
1.37689	-1.96058	-0.650547	-0.318551	0.882381	-0.164823
1.37769	-1.96117	-0.649748	-0.324685	0.883094	-0.163049
1.37849	-1.96205	-0.648949	-0.33072	0.883807	-0.161129
1.37929	-1.96314	-0.64815	-0.335851	0.884521	-0.159153
1.38009	-1.96461	-0.647351	-0.340648	0.885234	-0.157176
1.38089	-1.96577	-0.646553	-0.345673	0.885947	-0.155697
1.38169	-1.9666	-0.645754	-0.351266	0.88666	-0.155494
1.38249	-1.9674	-0.644955	-0.356768	0.887374	-0.155714
1.38329	-1.96781	-0.644156	-0.36153	0.888087	-0.155964
1.38409	-1.9679	-0.643358	-0.3663	0.8888	-0.156266
1.38488	-1.96803	-0.642559	-0.371151	0.889514	-0.156845
1.38568	-1.9682	-0.64176	-0.376212	0.890227	-0.158025
1.38648	-1.96866	-0.640961	-0.381302	0.89094	-0.159612
1.38728	-1.97039	-0.640162	-0.386375	0.891654	-0.161203
1.38808	-1.97238	-0.639364	-0.391435	0.892367	-0.16251
1.38888	-1.97396	-0.638565	-0.397165	0.89308	-0.163145
1.38968	-1.97541	-0.637766	-0.40378	0.893793	-0.163414
1.39048	-1.97635	-0.636967	-0.409404	0.894507	-0.163681
1.39128	-1.97653	-0.636168	-0.41482	0.89522	-0.163949
1.39208	-1.97599	-0.63537	-0.420386	0.895933	-0.164128
1.39288	-1.97524	-0.634571	-0.426829	0.896646	-0.164194
1.39367	-1.97448	-0.633772	-0.43389	0.89736	-0.164222
1.39447	-1.97355	-0.632973	-0.440035	0.898073	-0.164248
1.39527	-1.97267	-0.632174	-0.446073	0.898786	-0.164274
1.39607	-1.97257	-0.631376	-0.452051	0.8995	-0.16512
1.39687	-1.97281	-0.630577	-0.457694	0.900213	-0.166727
1.39767	-1.97304	-0.629778	-0.462783	0.900926	-0.168609
1.39847	-1.97362	-0.628979	-0.467497	0.90164	-0.17044
1.39927	-1.9741	-0.628181	-0.472541	0.902353	-0.17196
1.40007	-1.97421	-0.627382	-0.477926	0.903066	-0.172785
1.40087	-1.97421	-0.626583	-0.483939	0.90378	-0.172445
1.40167	-1.9742	-0.625784	-0.489549	0.904493	-0.171384
1.40247	-1.97415	-0.624985	-0.494739	0.905206	-0.170239
1.40327	-1.97455	-0.624187	-0.499945	0.905919	-0.169342
1.40406	-1.97524	-0.623388	-0.505273	0.906633	-0.168764
1.40487	-1.97597	-0.622589	-0.511968	0.907346	-0.167949
1.40566	-1.97633	-0.62179	-0.51877	0.908059	-0.166974
1.40646	-1.97607	-0.620991	-0.525467	0.908773	-0.166001
1.40726	-1.97436	-0.620193	-0.532182	0.909486	-0.16512
1.40806	-1.97219	-0.619394	-0.53907	0.910199	-0.164685
1.40886	-1.97006	-0.618595	-0.546358	0.910913	-0.164999
1.40966	-1.96818	-0.617796	-0.551919	0.911626	-0.16548
1.41046	-1.96698	-0.616998	-0.557531	0.912339	-0.166068
1.41126	-1.96655	-0.616199	-0.563157	0.913052	-0.167682
1.41206	-1.96633	-0.6154	-0.56922	0.913766	-0.169585
1.41286	-1.96631	-0.614601	-0.575611	0.914479	-0.171586
1.41366	-1.96663	-0.613802	-0.580517	0.915192	-0.173603
1.41446	-1.96725	-0.613004	-0.585425	0.915906	-0.175421
1.41525	-1.96807	-0.612205	-0.590388	0.916619	-0.176737
1.41605	-1.96892	-0.611406	-0.595488	0.917332	-0.17694
1.41685	-1.96969	-0.610607	-0.600754	0.918045	-0.17714
1.41765	-1.97033	-0.609809	-0.606202	0.918759	-0.17732
1.41845	-1.97068	-0.60901	-0.611592	0.919472	-0.177204
1.41925	-1.97078	-0.608211	-0.617262	0.920185	-0.177313
1.42005	-1.97088	-0.607412	-0.624291	0.920899	-0.178354
1.42085	-1.97107	-0.606613	-0.63077	0.921612	-0.179394
1.42165	-1.97134	-0.605815	-0.63702	0.922325	-0.180378
1.42245	-1.97165	-0.605016	-0.643281	0.923038	-0.181101
1.42325	-1.97197	-0.604217	-0.64995	0.923752	-0.181428
1.42405	-1.97253	-0.603418	-0.657128	0.924465	-0.18145
[truncated: 36,652 more rows]

## Sheet: Figure 3 d
Figure 3 d
Time(h)	10	13	16	19	22	25	28
WT	0.347	0.71	1.12	2.71	3.4	3.37	3.99
	0.329	0.697	1.21	2.5	3.31	3.17	3.59
	0.332	0.713	1.18	2.7	3.3	3.37	3.59
Δ3pZl507	0.319	0.73	1.64	2.53	3.31	3.16	3.48
	0.327	0.7	1.57	2.51	3.33	3.18	3.45
	0.321	0.736	1.6	2.56	3.35	3.26	3.5
Δ3p2370	0.121	0.122	0.12	0.149	0.198	0.203	0.224
	0.12	0.102	0.18	0.143	0.195	0.204	0.218
	0.123	0.105	0.133	0.156	0.196	0.205	0.21
Δ3p2370H/A	0.29	0.376	0.51	0.734	0.973	1.048	1.38
	0.283	0.343	0.48	0.717	0.9	1.098	1.43
	0.289	0.346	0.5	0.762	1.016	1.033	1.39
Time(h)	0	10	13	16	19	22	25	28
WT	8	8.47712	8.66276	9.73239	9.77815	9.86332	9.85126	9.82607
	8	8.43136	8.57978	9.716	9.81291	9.82607	9.83885	9.8451
	8	8.39794	8.65321	9.69897	9.77085	9.77815	9.85733	9.86923
Δ3pZl507	8	8.50515	8.62325	9.65321	9.69897	9.74819	9.77815	9.79934
	8	8.44716	8.5563	9.68124	9.6721	9.716	9.79934	9.81291
	8	8.39794	8.59106	9.47712	9.59106	9.6902	9.74036	9.8451
Δ3p2370	8	5.38021	4.95424	4.90309	4.8451	4.77815	4.69897	4.60206
	8	5.36173	5.27875	5.07918	5	4.95424	4.95424	4.60206
	8	5.30103	5.17609	5.17609	5.14613	5.14613	5	4.95424
Δ3p2370H/A	8	7.77815	8	8.14613	8.30103	8.50515	8.8451	9.07918
	8	8.17609	8.04139	8.04139	8.23045	8.4624	8.8451	8.95424
	8	8.11394	8.17609	8.30103	8.17609	8.32222	8.95424	8.90309

## Sheet: Figure 3 e
Figure 3 e
Time(h)	12	15	18	21	24	27	30
Δ3(p2370+vector)	0.1	0.122	0.146	0.176	0.218	0.245	0.28
	0.13	0.12	0.132	0.171	0.222	0.261	0.26
	0.1	0.127	0.141	0.168	0.195	0.242	0.22
Δ3(Lpg2370+Lpg2369)	0.279	0.5	0.9	1.28	1.53	2.56	2.8
	0.27	0.52	1.1	1.32	1.6	2.6	2.82
	0.26	0.45	1.07	1.24	1.64	2.62	2.78
Δ3(vector+Lpg2369)	0.49	0.9	1.27	1.77	2.22	2.7	2.9
	0.332	0.88	1.25	1.64	2.3	2.72	2.88
	0.299	0.92	1.2	1.79	2.29	2.61	2.91
Δ3(Lpg2370+Lpg2368)	0.09	0.12	0.14	0.17	0.2	0.26	0.27
	0.12	0.12	0.135	0.164	0.2	0.26	0.265
	0.09	0.122	0.14	0.17	0.22	0.258	0.276
Δ3(vector+Lpg2368)	0.39	0.9	1.22	1.7	2.2	2.71	3
	0.4	0.85	1.2	1.8	2.29	2.7	2.85
	0.3	0.9	1.2	1.73	2.3	2.73	2.94
Δ3(Lpg2370+Lpg2368+Lpg2369)	0.232	0.436	0.8	1.29	1.8	2.35	2.77
	0.24	0.5	0.98	1.33	1.75	2.59	2.8
	0.238	0.55	0.88	1.3	1.7	2.47	2.88
Δ3(Lpg2368+Lpg2369)	0.374	0.77	1.04	1.89	2.4	2.83	3.2
	0.3	0.69	1.22	1.8	2.48	2.8	2.98
	0.32	0.76	1.2	1.77	2.33	2.9	3.1
Time(h)	0	12	15	18	21	24	27	30
Δ3(p2370+vector)	8	5.11394	4.99123	5.04139	4.90309	4.77815	4.47712	4.14613
	8	4.86332	4.69897	4.8451	4.6721	4.6902	4.17609	3.94939
	8	4.77085	4.82607	4.75587	4.74819	4.47712	4.34242	3.87506
Δ3(Lpg2370+Lpg2369)	8	7.60206	7.60206	7.69897	8.04139	8.27875	8.47712	9.04139
	8	7.90309	8.2737	7.77815	7.90309	8.17609	8.90309	9
	8	7.69897	7.77815	7.90309	8	8.20412	8.69897	8.95424
Δ3(vector+Lpg2369)	8	8.20412	8.04139	8.17609	9.04139	8.95424	9.17609	9.14613
	8	8	7.95424	8.04139	8.90309	9.11394	9.04139	9.20412
	8	7.8451	8.07918	7.95424	8.69897	8.60206	8.95424	9.04139
Δ3(Lpg2370+Lpg2368)	8	4.96848	4.85733	4.90849	5	4.86332	4.5682	4.47712
	8	4.85733	4.93952	4.68124	4.88649	4.79239	4.44716	3.95424
	8	4.81291	4.90309	4.80618	4.74036	4.70757	4.30103	4.27875
Δ3(vector+Lpg2368)	8	8	7.95424	8.90309	9	9.23045	9.17609	9.14613
	8	8.04139	8.20412	8.69897	9.17609	8.95424	9.07918	9.17609
	8	7.9522	8.11394	8.60206	9	9.14613	9.27875	9.25527
Δ3(Lpg2370+Lpg2368+Lpg2369)	8	7.69897	7.8451	8.30103	8.69897	9	8.8451	9.05219
	8	7.95424	8	8.34242	8.8451	8.69897	9	9.07354
	8	7.51361	8	8.04139	8.77815	8.95424	8.77815	8.95824
Δ3(Lpg2368+Lpg2369)	8	8.17609	8.07918	8.8451	9.07918	9.17609	8.95424	9.15629
	8	8.04139	8.25316	9	9.23045	9.04139	9.14613	9.25527
	8	7.90309	8.11394	8.60206	9	9.11394	9.20412	9.08119

## Sheet: Figure 4 a
Figure 4 a
Time (s)	Corrected Heat Rate (µJ/s)	Mole Ratio	Enthalpy (kJ/mol)	Mole Ratio	Fit (kJ/mol)
0	-0.0495533	0.111111	-142.335	0.110572	-140.183
1	-0.048648	0.223457	-137.989	0.12448	-139.953
2	-0.0467336	0.337051	-136.85	0.138406	-139.718
3	-0.0450108	0.451907	-133.147	0.152352	-139.475
4	-0.0437138	0.568039	-129.189	0.166316	-139.224
5	-0.0424127	0.685462	-121.199	0.1803	-138.966
6	-0.0408362	0.804189	-115.189	0.194303	-138.7
7	-0.0388833	0.924236	-108.595	0.208326	-138.426
8	-0.0366939	1.04562	-99.0073	0.222368	-138.144
9	-0.0348748	1.16835	-89.5616	0.236429	-137.853
10	-0.0336557	1.29244	-83.8586	0.250509	-137.553
11	-0.0326754	1.41791	-78.5028	0.264609	-137.243
12	-0.0321136	1.54478	-72.4786	0.278728	-136.924
13	-0.0325819	1.67305	-66.1861	0.292866	-136.595
14	-0.0343686	1.80275	-63.5266	0.307024	-136.256
15	-0.0372458	1.93389	-61.9599	0.321202	-135.906
16	-0.0409514	2.06649	-60.3956	0.335399	-135.545
17	-0.0451418	2.20056	-58.2379	0.349615	-135.173
18	-0.0492977	2.33613	-54.9516	0.363851	-134.789
19	-0.0528175	2.47319	-54.8555	0.378107	-134.393
20	-0.0552754	2.61178	-54.8742	0.392382	-133.985
21	-0.0566797	2.75192	-51.9219	0.406677	-133.564
22	-0.0571638	2.8936	-53.1511	0.420992	-133.129
23	-0.0566481	3.03687	-50.5111	0.435326	-132.681
24	-0.0551507	3.18172	-52.7255	0.44968	-132.22
25	-0.0530133			0.464054	-131.744
26	-0.0510272			0.478447	-131.253
27	-0.0498987			0.49286	-130.747
28	-0.0495917			0.507294	-130.225
29	-0.0491931			0.521746	-129.688
30	-0.0474291			0.536219	-129.135
31	-0.0439088			0.550712	-128.565
32	-0.0393762			0.565225	-127.978
33	-0.0349391			0.579757	-127.373
34	-0.0316772			0.59431	-126.752
35	-0.0301459			0.608883	-126.112
36	-0.0300561			0.623475	-125.454
37	-0.0308095			0.638088	-124.778
38	-0.0319681			0.652721	-124.084
39	-0.0328255			0.667374	-123.371
40	-0.0324077			0.682047	-122.639
41	-0.0299365			0.69674	-121.888
42	-0.0261687			0.711454	-121.118
43	-0.0229865			0.726188	-120.33
44	-0.0218595			0.740942	-119.522
45	-0.0228816			0.755716	-118.696
46	-0.0249461			0.770511	-117.852
47	-0.026479			0.785326	-116.989
48	-0.0269361			0.800161	-116.109
49	-0.0269004			0.815017	-115.211
50	-0.0264673			0.829893	-114.297
51	-0.0255071			0.84479	-113.366
52	-0.0241111			0.859707	-112.419
53	-0.0225931			0.874645	-111.458
54	-0.0214969			0.889603	-110.482
55	-0.021556			0.904582	-109.493
56	-0.0230767			0.919581	-108.492
57	-0.0251792			0.934601	-107.479
58	-0.0262979			0.949642	-106.456
59	-0.0255961			0.964703	-105.424
60	-0.0232818			0.979785	-104.384
61	-0.0203105			0.994888	-103.338
62	-0.0178764			1.01001	-102.286
63	-0.0168092			1.02516	-101.23
64	-0.0173606			1.04032	-100.172
65	-0.0189727			1.05551	-99.1119
66	-0.0207779			1.07071	-98.0523
67	-0.021543			1.08594	-96.9942
68	-0.0189014			1.10119	-95.939
69	-0.00685553			1.11646	-94.8881
70	0.0187493			1.13175	-93.8428
71	0.084985			1.14706	-92.8044
72	0.206887			1.1624	-91.7741
73	0.388887			1.17775	-90.7533
74	0.618472			1.19313	-89.743
75	0.868235			1.20852	-88.7443
76	1.1057			1.22394	-87.7583
77	1.30553			1.23938	-86.7859
78	1.45722			1.25484	-85.8281
79	1.56296			1.27032	-84.8856
80	1.63			1.28582	-83.9591
81	1.66235			1.30135	-83.0494
82	1.65588			1.31689	-82.157
83	1.59933			1.33246	-81.2824
84	1.48063			1.34805	-80.426
85	1.2967			1.36366	-79.5881
86	1.06101			1.37929	-78.7691
87	0.802916			1.39494	-77.9692
88	0.55854			1.41061	-77.1885
89	0.357149			1.42631	-76.427
90	0.210702			1.44203	-75.6848
91	0.112886			1.45776	-74.9619
92	0.0465997			1.47352	-74.2582
93	0.00192478			1.48931	-73.5735
94	0.0153281			1.50511	-72.9077
95	0.0051214			1.52094	-72.2606
96	-0.00541037			1.53678	-71.6319
97	-0.00592105			1.55265	-71.0214
98	0.000866645			1.56854	-70.4287
99	0.00243405			1.58446	-69.8536
100	0.00480499			1.60039	-69.2957
101	0.00578811			1.61635	-68.7546
102	0.00480241			1.63233	-68.23
103	0.00259066			1.64833	-67.7215
104	0.000281301			1.66435	-67.2287
105	-0.00159106			1.68039	-66.7511
106	-0.00304729			1.69646	-66.2885
107	-0.00408244			1.71255	-65.8404
108	-0.00443909			1.72866	-65.4063
109	-0.00409836			1.74479	-64.986
110	-0.00318541			1.76095	-64.5789
111	-0.00429854			1.77712	-64.1848
112	-0.00446237			1.79332	-63.8031
113	-0.00328826			1.80955	-63.4335
114	-0.00149152			1.82579	-63.0757
115	0.000479372			1.84206	-62.7293
116	0.0024873			1.85835	-62.3938
117	0.00427599			1.87466	-62.069
118	0.00527826			1.89099	-61.7544
119	0.00490043			1.90735	-61.4498
120	0.00312905			1.92373	-61.1548
121	0.000780503			1.94013	-60.8691
122	-0.000820738			1.95655	-60.5924
123	-0.00106642			1.973	-60.3243
124	-0.000693082			1.98947	-60.0647
125	-0.000915645			2.00596	-59.8131
126	-0.00260161			2.02247	-59.5693
127	-0.00584751			2.03901	-59.333
128	-0.00958324			2.05557	-59.104
129	-0.0122396			2.07215	-58.8821
130	-0.0125209			2.08876	-58.6669
131	-0.0102167			2.10539	-58.4582
132	-0.00613807			2.12204	-58.2559
133	-0.00193544			2.13871	-58.0597
134	0.000572846			2.15541	-57.8694
135	0.000464015			2.17213	-57.6847
136	-0.00182018			2.18887	-57.5056
137	-0.0051023			2.20564	-57.3317
138	-0.00783267			2.22243	-57.1629
139	-0.00872443			2.23924	-56.9991
140	-0.00791689			2.25607	-56.8401
141	-0.00685115			2.27293	-56.6856
142	-0.00686019			2.28981	-56.5356
143	-0.00804718			2.30672	-56.3899
144	-0.00985207			2.32365	-56.2484
145	-0.0120336			2.3406	-56.1108
146	-0.0146486			2.35757	-55.9771
147	-0.0173984			2.37457	-55.8472
148	-0.0193993			2.39159	-55.7209
149	-0.0199985			2.40864	-55.598
150	-0.0192714			2.4257	-55.4786
151	-0.0179949			2.4428	-55.3624
152	-0.0172622			2.45991	-55.2494
153	-0.0177628			2.47705	-55.1394
154	-0.0193276			2.49421	-55.0324
155	-0.0215657			2.5114	-54.9283
156	-0.0237262			2.52861	-54.8269
157	-0.0245761			2.54584	-54.7281
158	-0.0234852			2.5631	-54.632
159	-0.0208864			2.58038	-54.5384
160	-0.017665			2.59768	-54.4472
161	-0.0147541			2.61501	-54.3583
162	-0.0130715			2.63236	-54.2718
163	-0.0130191			2.64974	-54.1874
164	-0.0140801			2.66714	-54.1052
165	-0.0148901			2.68456	-54.025
166	-0.0142749			2.70201	-53.9468
167	-0.0126012			2.71948	-53.8706
168	-0.0110547			2.73698	-53.7963
169	-0.0105162			2.7545	-53.7237
170	-0.0113356			2.77204	-53.653
171	-0.0128008			2.78961	-53.584
172	-0.0134692			2.8072	-53.5166
173	-0.0127354			2.82482	-53.4508
174	-0.0109019			2.84246	-53.3866
175	-0.00888865			2.86013	-53.324
176	-0.00785509			2.87782	-53.2628
177	-0.00818803			2.89553	-53.203
178	-0.0090667			2.91327	-53.1446
179	-0.0095347			2.93103	-53.0876
180	-0.00906121			2.94882	-53.0319
181	-0.00806938			2.96663	-52.9775
182	-0.00725183			2.98446	-52.9243
183	-0.00703075			3.00232	-52.8722
184	-0.00770579			3.02021	-52.8214
185	-0.00910429			3.03812	-52.7717
186	-0.0102767			3.05605	-52.7231
187	-0.0103931			3.07401	-52.6756
188	-0.00951063			3.09199	-52.6291
189	-0.00763679			3.11	-52.5836
190	-0.00483206			3.12804	-52.5391
191	-0.00204732			3.14609	-52.4956
192	-0.000344104			3.16418	-52.453
193	-2.03418e-05
194	-0.000164113
195	5.28882e-05
196	0.000526486
197	0.000620899
198	-3.81807e-05
199	-0.00110526
200	-0.0015159
201	-0.000967722
202	-0.000187986
203	0.00027402
204	0.000152525
205	-0.000553326
206	-0.00145166
207	-0.0016852
208	-0.000719333
209	0.00085007
210	0.00225615
211	0.00303613
212	0.00302358
213	0.0020773
214	0.000407029
215	-0.0012861
216	-0.00188261
217	-0.000652987
218	0.00184508
219	0.00383554
220	0.00412252
221	0.00289457
222	0.00117114
223	-3.01385e-05
224	-0.000318778
225	0.000277123
226	0.00137258
227	0.00230818
228	0.00236037
229	0.000919451
230	-0.00185628
231	-0.00479261
232	-0.00650953
233	-0.00605898
234	-0.00324771
235	0.000885706
236	0.00463546
237	0.00661557
238	0.00634218
239	0.00441654
240	0.00220201
241	0.00119042
242	0.00215337
243	0.00487268
244	0.0081125
245	0.0102043
246	0.00962067
247	0.00599154
248	0.000478371
249	-0.0049565
250	-0.00854918
251	-0.00927158
252	-0.00711298
253	-0.00351064
254	-0.000629597
255	-0.000110911
256	-0.00190132
257	-0.00426353
258	-0.00543295
259	-0.00398207
260	0.000337587
261	0.00160574
262	0.00281369
263	0.00234249
264	-0.000594598
265	-0.00544354
266	-0.0108874
267	-0.0151916
268	-0.0145939
269	-0.00315393
270	0.0342336
271	0.114322
272	0.248728
273	0.43659
274	0.661875
275	0.898078
276	1.11818
277	1.30328
278	1.44535
279	1.54524
280	1.60702
281	1.63135
282	1.61255
283	1.54132
284	1.41056
285	1.22236
286	0.992795
287	0.750267
288	0.526198
289	0.343147
290	0.207768
291	0.112709
292	0.044324
293	0.00395437
294	-0.00468127
295	-0.0064777
296	-0.000564829
297	0.0039869
298	-0.00268694
299	-0.00565575
300	-0.00678247
301	-0.00669607
302	-0.00405673
303	-0.00154321
304	0.00118387
305	0.00415807
306	0.00693735
307	0.0090989
308	0.0107314
309	0.0122131
310	0.0126836
311	0.0104566
312	0.00861875
313	0.00688454
314	0.0052132
315	0.00357171
316	0.00247265
317	0.00297081
318	0.00386263
319	0.00446466
320	0.00550066
321	0.00559335
322	0.00412652
323	0.00166425
324	-0.000711187
325	-0.00240709
326	-0.00349072
327	-0.00429281
328	-0.00487992
329	-0.0050924
330	-0.00505094
331	-0.00514611
332	-0.00550467
333	-0.00597158
334	-0.00638843
335	-0.00678652
336	-0.00755557
337	-0.00894871
338	-0.009606
339	-0.00942452
340	-0.00997533
341	-0.0117358
342	-0.0152146
343	-0.0196121
344	-0.0232536
345	-0.0248681
346	-0.0243315
347	-0.0228059
348	-0.0215952
349	-0.0213955
350	-0.0220204
351	-0.022602
352	-0.0226896
353	-0.0221592
354	-0.0207308
355	-0.0183632
356	-0.0157102
357	-0.0138541
358	-0.0134263
359	-0.0138955
360	-0.0138001
361	-0.0121039
362	-0.00946269
363	-0.00726316
364	-0.00640547
365	-0.00649229
366	-0.00587965
367	-0.00371285
368	-0.000651236
369	0.00205751
370	0.00306298
371	0.00175646
372	-0.000849007
373	-0.00289531
374	-0.00314767
375	-0.0015716
376	0.000275613
377	0.0021725
378	0.00329206
379	0.00332147
380	0.00243932
381	0.00144995
382	0.00139582
383	0.00290861
384	0.00558704
385	0.00809746
386	0.00903838
387	0.00793697
388	0.00528734
389	0.00239449
390	0.000672188
391	0.000656166
392	0.00156191
393	0.00219197
394	0.00214584
395	0.00150388
396	0.000325017
397	-0.00116747
398	-0.00256442
399	-0.00325508
400	-0.00289598
401	-0.00183354
402	-0.000930037
403	-0.000974105
404	-0.00225831
405	-0.00418195
406	-0.00552096
407	-0.00552485
408	-0.00428721
409	-0.00244775
410	-0.000661415
411	0.000790771
412	0.00193405
413	0.00259407
414	0.00243609
415	0.00137467
416	-0.000426512
417	-0.00261962
418	-0.0047638
419	-0.00658883
420	-0.00802087
421	-0.00881327
422	-0.0089171
423	-0.00889485
424	-0.0094012
425	-0.0104984
426	-0.0112454
427	-0.0104671
428	-0.00773923
429	-0.00371878
430	0.000358261
431	0.00338845
432	0.00497426
433	0.00555783
434	0.00570659
435	0.00582414
436	0.00603326
437	0.00593924
438	0.0052967
439	0.00428578
440	0.00327545
441	0.00238086
442	0.00124087
443	-0.000395798
444	-0.00233649
445	-0.00447123
446	-0.00685688
447	-0.00871205
448	-0.00891954
449	-0.0073907
450	-0.00511978
451	-0.00316493
452	-0.00172164
453	0.000182356
454	0.00336595
455	0.00740885
456	0.0112332
457	0.0138928
458	0.0148512
459	0.0138705
460	0.0115836
461	0.00847874
462	0.00623587
463	0.00432435
464	0.00180724
465	-0.00168562
466	-0.00573122
467	-0.00836915
468	-0.0052653
469	0.00813256
470	0.0540132
471	0.147256
472	0.294475
473	0.488491
474	0.709238
475	0.930401
476	1.12834
477	1.28895
478	1.40889
479	1.49115
480	1.53864
481	1.5491
482	1.51436
483	1.42523
484	1.27861
485	1.08242
486	0.856516
487	0.628705
488	0.42566
489	0.263503
490	0.143966
491	0.0580229
492	0.00414514
493	-0.0119672
494	-0.0210037
495	-0.0230725
496	-0.0170176
497	-0.0167989
498	-0.0134684
499	-0.00706642
500	0.000748869
501	0.000309434
502	-0.000465769
503	0.00031702
504	0.00152751
505	0.0021987
506	0.00185242
507	0.000875466
508	0.000316442
509	0.000587769
510	0.00157298
511	0.00263771
512	0.00031479
513	-0.00333934
514	-0.00571061
515	-0.00560582
516	-0.00363821
517	-0.00107266
518	0.000940727
519	0.00133193
520	-0.000352506
521	-0.00252195
522	-0.00381603
523	-0.00342248
524	-0.0013949
525	0.00206726
526	0.00659802
527	0.0110023
528	0.0134482
529	0.0135759
530	0.0104648
531	0.00880206
532	0.00981136
533	0.0129347
534	0.0168488
535	0.0200954
536	0.0214291
537	0.0204823
538	0.0186569
539	0.0173151
540	0.0165331
541	0.0158168
542	0.0151598
543	0.0153194
544	0.0163126
545	0.0169256
546	0.0162841
547	0.0147791
548	0.0133084
549	0.0128608
550	0.0142052
551	0.0172035
552	0.0203416
553	0.0219386
554	0.0217212
555	0.0207601
556	0.0199716
557	0.0188001
558	0.0164275
559	0.0132534
560	0.0108712
561	0.010122
562	0.0102109
563	0.00999198
564	0.00913263
565	0.00789275
566	0.00643442
567	0.00504872
568	0.00391406
569	0.0026485
570	0.000585353
571	-0.00217888
572	-0.00506378
573	-0.00782268
574	-0.0102791
575	-0.0121392
576	-0.013081
577	-0.0126945
578	-0.0105796
579	-0.00782359
580	-0.00583175
581	-0.00538777
582	-0.0060694
583	-0.00654758
584	-0.00589284
585	-0.00386481
586	-0.00119506
587	0.000719529
588	0.000818707
589	-0.000654377
590	-0.00249594
591	-0.00323794
592	-0.00179882
593	0.00182765
594	0.00644588
595	0.0105897
596	0.0127737
597	0.0122637
598	0.00943425
599	0.00576682
600	0.00297136
601	0.00200262
602	0.00262938
603	0.00405882
604	0.00561573
605	0.00668133
606	0.00683263
607	0.00598555
608	0.00443107
609	0.00268259
610	0.00134257
611	0.000583429
612	-0.000162716
613	-0.00118686
614	-0.00229978
615	-0.00304088
616	-0.00350184
617	-0.00391814
618	-0.00397674
619	-0.00312832
620	-0.00101979
621	0.00231238
622	0.00625908
623	0.00949346
624	0.0110389
625	0.0108835
626	0.00933292
627	0.00689476
628	0.00414124
629	0.00153186
630	-0.000467421
631	-0.0014228
632	-0.001487
633	-0.00130938
634	-0.00157567
635	-0.00245068
636	-0.00347472
637	-0.00409157
638	-0.00400495
639	-0.00306019
640	-0.00117987
641	0.00120864
642	0.00323965
643	0.00371084
644	0.0022186
645	5.34225e-05
646	-0.00149107
647	-0.00179941
648	-0.00107038
649	-0.000552437
650	-0.00128349
651	-0.00340708
652	-0.0062268
653	-0.00846964
654	-0.00880204
655	-0.00703601
656	-0.00424706
657	-0.00167213
658	0.000119066
659	0.000689891
660	-1.41643e-05
661	2.42634e-05
662	0.00107836
663	0.00362138
664	0.00629294
665	0.00726893
666	0.00568827
667	0.00314579
668	0.00429666
669	0.0196663
670	0.0681495
671	0.163701
672	0.310977
673	0.500534
674	0.710914
675	0.916268
676	1.096
677	1.2402
678	1.34878
679	1.42553
680	1.47191
681	1.48372
682	1.45166
683	1.36655
684	1.22641
685	1.04138
686	0.833517
687	0.630391
688	0.455412
689	0.320216
690	0.222858
691	0.152392
692	0.0968308
693	0.0494563
694	0.00977193
695	-0.00397359
696	-0.00828755
697	-0.00609829
698	3.30681e-05
699	0.0075512
700	0.00480895
701	0.0010232
702	-0.0011099
703	-0.000952093
704	0.00101141
705	0.00404628
706	0.0031211
707	0.0030525
708	0.00343914
709	0.00382417
710	0.00387453
711	0.00350096
712	0.00272913
713	0.00182486
714	0.00136241
715	0.0017866
716	0.00418363
717	0.0070818
718	0.00779266
719	0.00636763
720	0.00317456
721	-0.00102928
722	-0.00485996
723	-0.00703386
724	-0.00728711
725	-0.00629156
726	-0.00503897
727	-0.00534141
728	-0.00572864
729	-0.00542919
730	-0.00398814
731	-0.00145127
732	0.00166586
733	0.00448605
734	0.00611848
735	0.00595196
736	0.00406014
737	0.000948587
738	-0.00234512
739	-0.00479643
740	-0.00614475
741	-0.00684802
742	-0.00749926
743	-0.00796703
744	-0.0078816
745	-0.00713612
746	-0.00519221
747	-0.0025127
748	-0.000206248
749	0.00105898
750	0.0011531
751	0.00018397
752	-0.001321
753	-0.00287769
754	-0.00419748
755	-0.00520747
756	-0.00572317
757	-0.00557076
758	-0.0047114
759	-0.0031537
760	-0.000766663
761	0.00261522
762	0.00695969
763	0.0116262
764	0.0152904
765	0.0168964
766	0.0165959
767	0.0149517
768	0.0124083
769	0.00948294
770	0.00646231
771	0.00337395
772	0.000503176
773	-0.00130492
774	-0.00346112
775	-0.00572323
776	-0.00705402
777	-0.00784246
778	-0.00751815
779	-0.00585092
780	-0.00339951
781	-0.00105126
782	0.000745027
783	0.00137128
784	0.00013355
785	-0.00228293
786	-0.00387256
787	-0.00548471
788	-0.00631756
789	-0.00628026
790	-0.00546218
791	-0.00419078
792	-0.00332623
793	-0.00379334
794	-0.00558972
795	-0.00785928
796	-0.00969237
797	-0.0112067
798	-0.013184
799	-0.0155602
800	-0.0179138
801	-0.0198932
802	-0.0208792
803	-0.0204358
804	-0.0186986
805	-0.0164555
806	-0.0150898
807	-0.0149929
808	-0.0150115
809	-0.0141634
810	-0.0122098
811	-0.00980501
812	-0.00804808
813	-0.00763171
814	-0.00847999
815	-0.0101223
816	-0.0116965
817	-0.0119195
818	-0.0103774
819	-0.00772676
820	-0.00550974
821	-0.00482635
822	-0.00536106
823	-0.0061696
824	-0.00658092
825	-0.00650109
826	-0.00599731
827	-0.00512846
828	-0.0037022
829	-0.00201474
830	-0.000135628
831	0.00254564
832	0.00631341
833	0.0107695
834	0.0148575
835	0.0175258
836	0.0181385
837	0.0169806
838	0.0145785
839	0.0118821
840	0.00970617
841	0.00809833
842	0.00656907
843	0.00440083
844	0.00177405
845	-0.000504621
846	-0.00197446
847	-0.0027703
848	-0.00307504
849	-0.00261633
850	-0.000952701
851	0.00187306
852	0.00472143
853	0.0065348
854	0.00732716
855	0.00806994
856	0.0095783
857	0.0119199
858	0.0143724
859	0.0155785
860	0.014635
861	0.00998281
862	0.00513508
863	0.00142194
864	-0.00114996
865	-0.00367061
866	-0.00686959
867	-0.00862266
868	-0.00250706
869	0.0230769
870	0.0834458
871	0.19133
872	0.349107
873	0.54387
874	0.751326
875	0.945831
876	1.10985
877	1.23755
878	1.33178
879	1.39709
880	1.43373
881	1.43536
882	1.3916
883	1.29483
884	1.14661
885	0.960308
886	0.759125
887	0.569251
888	0.410873
889	0.291811
890	0.207336
891	0.145673
892	0.0962973
893	0.0543254
894	0.0195689
895	-0.000433178
896	-0.00769717
897	-0.00883007
898	-0.00659405
899	-0.00412148
900	-0.00588498
901	-0.00764568
902	-0.00913104
903	-0.00997661
904	-0.010559
905	-0.0107112
906	-0.00865753
907	-0.00465401
908	-7.66897e-05
909	0.00337075
910	0.00500691
911	0.00539407
912	0.00551553
913	0.00589592
914	0.00659177
915	0.00734628
916	0.00752671
917	0.00630957
918	0.00330881
919	-0.000955053
920	-0.00523162
921	-0.00848307
922	-0.0102559
923	-0.0103155
924	-0.00876893
925	-0.00648655
926	-0.00459043
927	-0.00360334
928	-0.00425087
929	-0.00497619
930	-0.00531043
931	-0.00507221
932	-0.00429989
933	-0.00315449
934	-0.00224244
935	-0.00199006
936	-0.00244727
937	-0.00356556
938	-0.00527771
939	-0.00708491
940	-0.0080759
941	-0.00740457
942	-0.00520444
943	-0.0027085
944	-0.001138
945	-0.000599004
946	-0.00027601
947	0.000455494
948	0.00163506
949	0.00317563
950	0.00513244
951	0.00763102
952	0.0102006
953	0.0120169
954	0.0122968
955	0.0104925
956	0.00686699
957	0.00259857
958	-0.000762266
959	-0.00203294
960	-0.00127476
961	0.000371878
962	0.00161207
963	0.00201164
964	0.00196907
965	0.00199429
966	0.0024023
967	0.00324562
968	0.00433889
969	0.0053383
970	0.00562326
971	0.00505877
972	0.00403984
973	0.0025197
974	0.000331484
975	-0.00207607
976	-0.00404965
977	-0.00527877
978	-0.00589723
979	-0.00610395
980	-0.00541149
981	-0.00343322
982	-0.000650435
983	0.00176661
984	0.00290042
985	0.00261863
986	0.00195988
987	0.00218155
988	0.00333116
989	0.00478263
990	0.0054242
991	0.00432282
992	0.00160757
993	-0.00145656
994	-0.00381776
995	-0.00521253
996	-0.00573975
997	-0.0056577
998	-0.00492011
999	-0.00360703
1000	-0.00190357
1001	2.0458e-05
1002	0.00183926
1003	0.00297458
1004	0.00338252
1005	0.00356628
1006	0.00380146
1007	0.003817
1008	0.00303079
1009	0.00124938
1010	-0.0010347
1011	-0.00293128
1012	-0.00355588
1013	-0.00268354
1014	-0.00102934
1015	0.000453845
1016	0.00133494
1017	0.00173844
1018	0.0020153
1019	0.00246691
1020	0.00325255
1021	0.00412359
1022	0.00504575
1023	0.00573899
1024	0.00543756
1025	0.0036294
1026	0.00137016
1027	0.000433175
1028	0.00149753
1029	0.00389108
1030	0.00620203
1031	0.00720115
1032	0.00643134
1033	0.00451945
1034	0.00219373
1035	-0.000229533
1036	-0.0025494
1037	-0.00436023
1038	-0.00545827
1039	-0.00620578
1040	-0.00667878
1041	-0.0068669
1042	-0.00675242
1043	-0.00659051
1044	-0.00678919
1045	-0.00746773
1046	-0.00816777
1047	-0.00787856
1048	-0.00607564
1049	-0.00298079
1050	0.000385528
1051	0.0026524
1052	0.00284049
1053	0.00115941
1054	-0.00111197
1055	-0.00229346
1056	-0.00157887
1057	0.000643053
1058	0.00332135
1059	0.00492593
1060	0.00419919
1061	0.00275088
1062	-0.000218854
1063	-0.00249981
1064	-0.00256916
1065	-0.000126314
1066	-0.0048053
1067	-0.00649409
1068	0.00175896
1069	0.0324733
1070	0.094812
1071	0.199357
1072	0.347208
1073	0.526924
1074	0.71767
1075	0.897003
1076	1.04853
1077	1.16575
1078	1.25029
1079	1.3059
1080	1.33304
1081	1.32679
1082	1.27925
1083	1.18489
1084	1.04581
1085	0.874044
1086	0.690282
1087	0.517894
1088	0.374718
1089	0.267352
1090	0.191441
1091	0.136772
1092	0.0938655
1093	0.0579182
1094	0.0280118
1095	0.00473987
1096	-0.0050179
1097	-0.007703
1098	-0.00832642
1099	-0.00808619
1100	-0.00711079
1101	-0.00530521
1102	-0.00679731
1103	-0.00732155
1104	-0.00794736
1105	-0.00908049
1106	-0.0104437
1107	-0.0114342
1108	-0.0115036
1109	-0.0102914
1110	-0.00814519
1111	-0.00511989
1112	-0.00198294
1113	0.00104717
1114	0.00416552
1115	0.00729599
1116	0.0100404
1117	0.0119776
1118	0.0127345
1119	0.0124614
1120	0.011902
1121	0.0116402
1122	0.0113869
1123	0.0105942
1124	0.00892876
1125	0.00659892
1126	0.00426261
1127	0.00221249
1128	0.000244459
1129	-0.00241887
1130	-0.00513159
1131	-0.00620258
1132	-0.00620906
1133	-0.0065907
1134	-0.00796694
1135	-0.0094946
1136	-0.00957433
1137	-0.00717725
1138	-0.0029214
1139	0.00109591
1140	0.00306189
1141	0.00315401
1142	0.00279452
1143	0.00322562
1144	0.00467976
1145	0.00626324
1146	0.00740565
1147	0.00798269
1148	0.00808364
1149	0.00755513
1150	0.00595411
1151	0.00391948
1152	0.00308507
1153	0.00420674
1154	0.00646617
1155	0.00863068
1156	0.00897089
1157	0.00708742
1158	0.00422403
1159	0.00224735
1160	0.00225686
1161	0.00371981
1162	0.00538752
1163	0.00654962
1164	0.00731889
1165	0.00791322
1166	0.00873261
1167	0.00994693
1168	0.011429
1169	0.0132795
1170	0.0150519
1171	0.0156762
1172	0.0146261
1173	0.0123007
1174	0.0095693
1175	0.00729403
1176	0.0061038
1177	0.00621775
1178	0.00665901
1179	0.00627251
1180	0.00526547
1181	0.00438462
1182	0.00402666
1183	0.00416817
1184	0.00456542
1185	0.00464969
1186	0.00421478
1187	0.00392541
1188	0.00445105
1189	0.00575283
1190	0.00726407
1191	0.00838554
1192	0.00850791
1193	0.00770445
1194	0.00725724
1195	0.00834648
1196	0.0108451
1197	0.0140244
1198	0.0168659
1199	0.0178407
1200	0.0160095
1201	0.0117872
1202	0.00655596
1203	0.00215041
1204	-0.000107757
1205	-0.000138118
1206	0.00124644
1207	0.00285708
1208	0.00333181
1209	0.00205396
1210	-0.000434583
1211	-0.00265474
1212	-0.00296353
1213	-0.00094424
1214	0.00270927
1215	0.00658365
1216	0.00886551
1217	0.00837587
1218	0.0055388
1219	0.00188956
1220	-0.00113106
1221	-0.00264456
1222	-0.00303574
1223	-0.00333615
1224	-0.00428042
1225	-0.00636134
1226	-0.00939361
1227	-0.0121298
1228	-0.0135187
1229	-0.0134149
1230	-0.012365
1231	-0.0113431
1232	-0.0112048
1233	-0.0118255
1234	-0.0120399
1235	-0.0105871
1236	-0.00710071
1237	-0.00278185
1238	0.000766108
1239	0.00243993
1240	0.00203939
1241	0.000557691
1242	-0.00043896
1243	2.06541e-05
1244	0.00189901
1245	0.00420776
1246	0.00556909
1247	0.00546307
1248	0.00425912
1249	0.00269002
1250	0.00127099
1251	0.000449745
1252	0.00015397
1253	-0.000488338
1254	-0.00221407
1255	-0.00520699
1256	-0.00866356
1257	-0.0116681
1258	-0.0136097
1259	-0.0144754
1260	-0.0148523
1261	-0.0132271
1262	-0.0120119
1263	-0.0113143
1264	-0.0110617
1265	-0.0104946
1266	-0.00732267
1267	0.000459022
1268	0.0246218
1269	0.0774898
1270	0.168738
1271	0.300259
1272	0.462847
1273	0.638493
1274	0.807254
1275	0.954093
1276	1.07208
1277	1.16095
1278	1.22267
1279	1.25683
1280	1.25862
1281	1.22104
1282	1.13908
1283	1.01396
1284	0.855711
1285	0.682168
1286	0.514666
1287	0.371669
1288	0.262152
1289	0.183819
1290	0.127525
1291	0.0840952
1292	0.0481134
1293	0.0183025
1294	-0.00448557
1295	-0.0129073
1296	-0.0114275
1297	-0.00552578
1298	-0.000640797
1299	0.00288985
1300	0.00561057
1301	0.00683284
1302	0.00692269
1303	0.00678985
1304	0.00750986
1305	0.00963778
1306	0.0124907
1307	0.0147086
1308	0.0153079
1309	0.0143009
1310	0.0128849
1311	0.0106603
1312	0.00808662
1313	0.00700654
1314	0.00713741
1315	0.0077774
1316	0.00810019
1317	0.00770641
1318	0.00625228
1319	0.003986
1320	0.00171761
1321	-5.44543e-05
1322	-0.00116766
1323	-0.00188984
1324	-0.00254183
1325	-0.0031639
1326	-0.00331581
1327	-0.00305716
1328	-0.00303698
1329	-0.00355023
1330	-0.00373478
1331	-0.00213989
1332	0.00130293
1333	0.00536508
1334	0.00871523
1335	0.0108095
1336	0.0117478
1337	0.0120152
1338	0.0125357
1339	0.0121311
1340	0.0104364
1341	0.00823968
1342	0.00659091
1343	0.00575756
1344	0.00546748
1345	0.00514282
1346	0.0045719
1347	0.00414707
1348	0.00403941
1349	0.00427835
1350	0.00480652
1351	0.00538464
1352	0.00562932
1353	0.00524193
1354	0.00413497
1355	0.00243448
1356	0.000660763
1357	-0.000467092
1358	-0.000707448
1359	-0.000509209
1360	-0.000490705
1361	-0.000929255
1362	-0.00131562
1363	-0.00119217
1364	-0.000716092
1365	-0.000179489
1366	8.44293e-05
1367	6.47354e-05
1368	-9.46971e-05
1369	-0.000341827
1370	-0.000686757
1371	-0.00103391
1372	-0.00131146
1373	-0.00135034
1374	-0.000821997
1375	-0.000403914
1376	0.000235959
1377	0.00116305
1378	0.00243139
1379	0.00378066
1380	0.00468473
1381	0.00450634
1382	0.00326396
1383	0.00193577
1384	0.00138929
1385	0.00149572
1386	0.00111323
1387	-0.000832207
1388	-0.00428824
1389	-0.00809922
1390	-0.0106581
1391	-0.0109446
1392	-0.00907142
1393	-0.0062809
1394	-0.00415613
1395	-0.00349929
1396	-0.00405235
1397	-0.00469622
1398	-0.00446417
1399	-0.00277821
1400	0.000577112
1401	0.00487597
1402	0.00868369
1403	0.0107832
1404	0.0109271
1405	0.00961272
1406	0.00766729
1407	0.00566595
1408	0.00403809
1409	0.0032343
1410	0.00330564
1411	0.00380087
1412	0.00385523
1413	0.00311216
1414	0.00197247
1415	0.00103514
1416	0.000672547
1417	0.00111758
1418	0.00239262
1419	0.00423158
1420	0.0064467
1421	0.00861323
1422	0.00997673
1423	0.00960967
1424	0.00723809
1425	0.0033939
1426	-0.000892022
1427	-0.00460989
1428	-0.00732413
1429	-0.00925724
1430	-0.0106331
1431	-0.011382
1432	-0.0115077
1433	-0.0114398
1434	-0.0116024
1435	-0.0119551
1436	-0.0118715
1437	-0.0107495
1438	-0.00887753
1439	-0.00743918
1440	-0.00729951
1441	-0.00820785
1442	-0.00895242
1443	-0.00822719
1444	-0.00570961
1445	-0.00209099
1446	0.00124137
1447	0.00338022
1448	0.00492436
1449	0.0070628
1450	0.0101392
1451	0.0130622
1452	0.0145035
1453	0.0139522
1454	0.0118694
1455	0.00866734
1456	0.00459213
1457	0.000101867
1458	-0.00389645
1459	-0.00654212
1460	-0.00790663
1461	-0.00853185
1462	-0.00914612
1463	-0.00996084
1464	-0.0110137
1465	-0.0116077
1466	-0.0105721
1467	-0.00679316
1468	0.00301515
1469	0.0247508
1470	0.0717927
1471	0.155491
1472	0.27857
1473	0.432168
1474	0.599133
1475	0.760443
1476	0.901607
1477	1.01562
1478	1.10161
1479	1.1615
1480	1.1958
1481	1.20098
1482	1.17098
1483	1.10056
1484	0.989151
1485	0.84423
1486	0.682303
1487	0.52441
1488	0.38825
1489	0.282194
1490	0.204369
1491	0.147201
1492	0.103138
1493	0.0671535
1494	0.0371155
1495	0.0126595
1496	0.00453003
1497	0.00227112
1498	0.00334406
1499	0.000840375
1500	0.000389104
1501	0.00102969
1502	0.0022347
1503	0.0037966
1504	0.00540935
1505	0.00649862
1506	0.00655102
1507	0.0056259
1508	0.00440191
1509	0.00348263
1510	0.00315092
1511	0.00335989
1512	0.003595
1513	0.00292459
1514	0.00110442
1515	-0.00133684
1516	-0.00375237
1517	-0.00551416
1518	-0.00615488
1519	-0.00544781
1520	-0.00360277
1521	-0.00155093
1522	-0.000277361
1523	0.000422854
1524	0.00130108
1525	0.00251091
1526	0.00366741
1527	0.00464265
1528	0.00559637
1529	0.00636861
1530	0.00611244
1531	0.00453244
1532	0.00243687
1533	6.55234e-05
1534	-0.00298672
1535	-0.00656156
1536	-0.00972377
1537	-0.0111905
1538	-0.0105847
1539	-0.00876869
1540	-0.00669442
1541	-0.00497077
1542	-0.00417288
1543	-0.00425117
1544	-0.0045321
1545	-0.00437578
1546	-0.00363118
1547	-0.0025144
1548	-0.00168676
1549	-0.00191774
1550	-0.00346936
1551	-0.00580561
1552	-0.00797384
1553	-0.00933708
1554	-0.00962218
1555	-0.00870246
1556	-0.00695018
1557	-0.00500497
1558	-0.00316752
1559	-0.00162418
1560	-0.000815758
1561	-0.00125807
1562	-0.00299181
1563	-0.00497548
1564	-0.00575275
1565	-0.00464485
1566	-0.00262564
1567	-0.001276
1568	-0.00151932
1569	-0.00322545
1570	-0.00557957
1571	-0.00735389
1572	-0.00760615
1573	-0.00657487
1574	-0.00484985
1575	-0.00315365
1576	-0.0023119
1577	-0.0028381
1578	-0.00475746
1579	-0.00728665
1580	-0.00920216
1581	-0.0096348
1582	-0.00873183
1583	-0.00744687
1584	-0.0068786
1585	-0.00700741
1586	-0.00690608
1587	-0.00601965
1588	-0.00460109
1589	-0.00360958
1590	-0.00370865
1591	-0.00447513
1592	-0.00429525
1593	-0.00215124
1594	0.00123709
1595	0.00429859
1596	0.00586959
1597	0.00619802
1598	0.00628877
1599	0.006881
1600	0.007958
1601	0.00929763
1602	0.0105227
1603	0.0111428
1604	0.0107137
1605	0.00918313
1606	0.00668103
1607	0.00335318
1608	0.000238597
1609	-0.00144902
1610	-0.00170728
1611	-0.00190773
1612	-0.00342778
1613	-0.00625466
1614	-0.00914946
1615	-0.0105926
1616	-0.00997728
1617	-0.00828039
1618	-0.00700646
1619	-0.00721263
1620	-0.00889765
1621	-0.0109378
1622	-0.0121094
1623	-0.0115709
1624	-0.00913969
1625	-0.0050432
1626	5.7413e-05
1627	0.00493748
1628	0.00814492
1629	0.00924961
1630	0.00932771
1631	0.0101042
1632	0.0124415
1633	0.0158898
1634	0.0189825
1635	0.0202322
1636	0.0190677
1637	0.0158687
1638	0.0117046
1639	0.00782937
1640	0.00496236
1641	0.00323889
1642	0.0020429
1643	0.000559666
1644	-0.00125697
1645	-0.00266549
1646	-0.00324796
1647	-0.00319332
1648	-0.0027764
1649	-0.0025832
1650	-0.0032841
1651	-0.00472874
1652	-0.00596104
1653	-0.00634284
1654	-0.00637719
1655	-0.00661648
1656	-0.00686105
1657	-0.00666285
1658	-0.00609404
1659	-0.00583719
1660	-0.00638379
1661	-0.00814379
1662	-0.00833374
1663	-0.00702901
1664	-0.00566557
1665	-0.0056013
1666	-0.00706166
1667	-0.0113286
1668	-0.0132173
1669	-0.0043258
1670	0.0285993
1671	0.0933622
1672	0.194285
1673	0.327431
1674	0.47923
1675	0.631446
1676	0.768282
1677	0.881082
1678	0.968778
1679	1.03367
1680	1.07608
1681	1.09269
1682	1.07745
1683	1.02429
1684	0.931105
1685	0.80352
1686	0.655671
1687	0.506316
1688	0.372623
1689	0.264818
1690	0.184126
1691	0.124893
1692	0.0798749
1693	0.0443625
1694	0.0164756
1695	-0.00299337
1696	-0.00802942
1697	-0.00847259
1698	-0.00842824
1699	-0.00959182
1700	-0.00891197
1701	-0.00710952
1702	-0.00505252
1703	-0.00326004
1704	-0.0019342
1705	-0.00163695
1706	-0.00260089
1707	-0.00469294
1708	-0.0063407
1709	-0.00708336
1710	-0.00756318
1711	-0.0082864
1712	-0.00907011
1713	-0.00935258
1714	-0.00879012
1715	-0.00684581
1716	-0.00332284
1717	0.00123855
1718	0.00600147
1719	0.0103395
1720	0.013866
1721	0.0166468
1722	0.0187588
1723	0.0204827
1724	0.0219419
1725	0.0230743
1726	0.0235441
1727	0.0228941
1728	0.0212511
1729	0.0190961
1730	0.0168513
1731	0.0148924
1732	0.0135065
1733	0.0123178
1734	0.0107239
1735	0.00884152
1736	0.00730419
1737	0.0064336
1738	0.00614353
1739	0.00596008
1740	0.00529143
1741	0.00400931
1742	0.00237605
1743	0.0010182
1744	0.000481966
1745	0.000770591
1746	0.00159012
1747	0.00252289
1748	0.00324683
1749	0.0039223
1750	0.0048964
1751	0.00618
1752	0.0077626
1753	0.00933018
1754	0.010354
1755	0.0103581
1756	0.00913542
1757	0.00714445
1758	0.00517047
1759	0.00385952
1760	0.00343623
1761	0.00334656
1762	0.00249
1763	0.000313588
1764	-0.00273583
1765	-0.00549571
1766	-0.00645694
1767	-0.00519828
1768	-0.00295265
1769	-0.000881046
1770	8.69392e-05
1771	-0.000110852
1772	-0.000378527
1773	0.000509039
1774	0.0026831
1775	0.00548778
1776	0.00786652
1777	0.00898457
1778	0.00876801
1779	0.00711917
1780	0.00409491
1781	0.000869872
1782	-0.00098312
1783	-0.00111773
1784	-0.000437112
1785	-0.000170123
1786	-0.000958929
1787	-0.00254881
1788	-0.004396
1789	-0.00586746
1790	-0.00651271
1791	-0.00633072
1792	-0.00566787
1793	-0.00455406
1794	-0.00336827
1795	-0.00299558
1796	-0.00377663
1797	-0.00535252
1798	-0.00691563
1799	-0.007578
1800	-0.00729549
1801	-0.00674109
1802	-0.00618957
1803	-0.00544141
1804	-0.00443658
1805	-0.00335204
1806	-0.00220517
1807	-0.00116345
1808	-0.000438677
1809	0.000113627
1810	0.000760794
1811	0.00167912
1812	0.00278597
1813	0.00423385
1814	0.00632077
1815	0.00866655
1816	0.0103255
1817	0.0106942
1818	0.00996703
1819	0.00891999
1820	0.00826813
1821	0.00824976
1822	0.00847132
1823	0.00841068
1824	0.00801673
1825	0.0074038
1826	0.00683856
1827	0.00649566
1828	0.00610887
1829	0.00527576
1830	0.00407494
1831	0.00284501
1832	0.00184026
1833	0.000689463
1834	-0.00117255
1835	-0.00370543
1836	-0.00629296
1837	-0.00818418
1838	-0.00888245
1839	-0.00844233
1840	-0.00766479
1841	-0.00703919
1842	-0.00631881
1843	-0.00512869
1844	-0.00364494
1845	-0.00258333
1846	-0.00201879
1847	-0.00130085
1848	9.64216e-05
1849	0.00203654
1850	0.00360521
1851	0.00347932
1852	0.00129301
1853	-0.00174026
1854	-0.00386
1855	-0.00398896
1856	-0.00245297
1857	-0.00056411
1858	0.000712926
1859	0.00135032
1860	0.00172494
1861	-0.000844377
1862	-0.00354769
1863	-0.00590295
1864	-0.00722386
1865	-0.00761668
1866	-0.0082262
1867	-0.00969645
1868	-0.00978577
1869	-0.00144167
1870	0.0262608
1871	0.0832213
1872	0.174962
1873	0.297435
1874	0.437209
1875	0.57684
1876	0.701755
1877	0.804565
1878	0.885201
1879	0.946575
1880	0.9896
1881	1.01074
1882	1.00284
1883	0.959018
1884	0.87711
1885	0.762899
1886	0.629933
1887	0.495248
1888	0.374175
1889	0.276376
1890	0.203485
1891	0.15024
1892	0.109252
1893	0.0754385
1894	0.0469019
1895	0.0237198
1896	0.00592626
1897	-0.00552025
1898	-0.00548511
1899	-0.0026464
1900	0.00275853
1901	0.00863175
1902	0.00727234
1903	0.00566269
1904	0.00191317
1905	-0.00427097
1906	-0.01108
1907	-0.0151943
1908	-0.0145774
1909	-0.0118691
1910	-0.00910554
1911	-0.00769816
1912	-0.00799604
1913	-0.00957013
1914	-0.0115944
1915	-0.0128813
1916	-0.0127818
1917	-0.0116419
1918	-0.0097078
1919	-0.00709232
1920	-0.00473083
1921	-0.0039492
1922	-0.00554303
1923	-0.00869306
1924	-0.0116172
1925	-0.0128949
1926	-0.0123536
1927	-0.0108566
1928	-0.00910943
1929	-0.00730824
1930	-0.006152
1931	-0.00668702
1932	-0.00898401
1933	-0.0114854
1934	-0.0124827
1935	-0.0111173
1936	-0.00784467
1937	-0.00460189
1938	-0.00318774
1939	-0.00386545
1940	-0.00545078
1941	-0.00616143
1942	-0.00458059
1943	-0.000881994
1944	0.00326771
1945	0.00612514
1946	0.00733092
1947	0.00726612
1948	0.00628862
1949	0.00446426
1950	0.00233483
1951	0.000803469
1952	0.000114363
1953	-0.000440341
1954	-0.00202385
1955	-0.00497923
1956	-0.00867955
1957	-0.0119097
1958	-0.0133886
1959	-0.0128683
1960	-0.011657
1961	-0.0105049
1962	-0.0100922
1963	-0.0101939
1964	-0.010192
1965	-0.0100114
1966	-0.00970878
1967	-0.0089875
1968	-0.00736393
1969	-0.00484727
1970	-0.0022287
1971	-0.000360927
1972	0.000450483
1973	0.000590331
1974	0.000797153
1975	0.00166312
1976	0.00337317
1977	0.00537466
1978	0.00705356
1979	0.0079229
1980	0.00791434
1981	0.00710322
1982	0.00564226
1983	0.00424638
1984	0.00383877
1985	0.00411974
1986	0.00384513
1987	0.00237981
1988	0.000256441
1989	-0.00136601
1990	-0.00193846
1991	-0.00152283
1992	-0.000284565
1993	0.00145915
1994	0.003169
1995	0.00456033
1996	0.0056204
1997	0.0065276
[truncated: 3,064 more rows]

## Sheet: Figure 4 d
Figure 4 d
Time(min)	0	50	100	150	180	210	240	290	320	350
vector	0.01	0.06	0.17	0.31	0.93	1.22	1.5	1.71	1.77	1.83
	0.01	0.05	0.15	0.32	0.9	1.25	1.48	1.69	1.78	1.85
	0.01	0.05	0.14	0.33	0.91	1.27	1.47	1.68	1.75	1.86
HipTO127	0.01	0.09	0.11	0.33	0.57	0.71	0.75	0.82	0.81	0.82
	0.01	0.08	0.13	0.35	0.55	0.69	0.73	0.8	0.81	0.8
	0.01	0.07	0.14	0.37	0.53	0.67	0.7	0.8	0.82	0.81
HipTO127-S57A	0.01	0.06	0.17	0.38	0.59	0.72	0.78	0.83	0.87	0.88
	0.01	0.07	0.15	0.36	0.6	0.71	0.77	0.85	0.86	0.87
	0.01	0.08	0.13	0.35	0.62	0.71	0.76	0.84	0.85	0.86
HipTO127-S57D	0.01	0.07	0.13	0.37	0.65	0.75	0.81	0.9	0.89	0.89
	0.01	0.08	0.14	0.35	0.62	0.72	0.79	0.88	0.87	0.89
	0.01	0.06	0.15	0.34	0.6	0.71	0.78	0.87	0.87	0.88
HipTO127-K64A	0.01	0.06	0.16	0.35	0.8	1.13	1.38	1.6	1.7	1.74
	0.01	0.07	0.15	0.33	0.79	1.15	1.39	1.61	1.71	1.75
	0.01	0.08	0.13	0.32	0.77	1.17	1.4	1.62	1.73	1.77
HipTO127-K86A	0.01	0.06	0.15	0.35	0.83	1.16	1.45	1.66	1.75	1.76
	0.01	0.05	0.14	0.32	0.81	1.14	1.42	1.64	1.72	1.74
	0.01	0.05	0.13	0.31	0.8	1.13	1.41	1.64	1.71	1.75
HipTO127-H212A	0.01	0.06	0.15	0.32	0.62	0.96	1.32	1.51	1.65	1.66
	0.01	0.07	0.16	0.34	0.63	0.98	1.3	1.53	1.63	1.65
	0.01	0.06	0.17	0.37	0.65	0.99	1.3	1.55	1.62	1.64
HipTO127-N215A	0.01	0.07	0.16	0.34	0.83	1.15	1.41	1.65	1.71	1.76
	0.01	0.06	0.14	0.32	0.81	1.17	1.4	1.63	1.72	1.74
	0.01	0.06	0.13	0.31	0.8	1.16	1.42	1.62	1.72	1.73
HipTO127-D233A	0.01	0.07	0.16	0.35	0.81	1.16	1.41	1.63	1.72	1.79
	0.01	0.06	0.16	0.36	0.83	1.15	1.4	1.62	1.73	1.77
	0.01	0.06	0.15	0.33	0.85	1.13	1.42	1.61	1.75	1.76

## Sheet: Figure 5 f
Figure 5 f

## Sheet: Figure 6 g
Figure 6 g
Time (s)	Corrected Heat Rate (µJ/s)	Mole Ratio	Enthalpy (kJ/mol)	Mole Ratio	Fit (kJ/mol)
0	0.000469502	0.111111	-1.17546	0.110572	-1.02228
1	-0.00108026	0.223457	-1.0879	0.12448	-1.02083
2	-0.00115699	0.337051	-1.06637	0.138406	-1.01938
3	0.000460479	0.451907	-1.03824	0.152352	-1.01793
4	0.00182858	0.568039	-1.01895	0.166316	-1.01648
5	0.00298344	0.685462	-0.989821	0.1803	-1.01503
6	0.00267572	0.804189	-0.933789	0.194303	-1.01357
7	0.0019793	0.924236	-0.913088	0.208326	-1.01211
8	0.000856554	1.04562	-0.854579	0.222368	-1.01065
9	-0.000913058	1.16835	-0.839682	0.236429	-1.00919
10	-0.00024193	1.29244	-0.808457	0.250509	-1.00773
11	0.00117445	1.41791	-0.83544	0.264609	-1.00626
12	0.00246751	1.54478	-0.834423	0.278728	-1.0048
13	0.00193701	1.67305	-0.802383	0.292866	-1.00333
14	0.00163057	1.80275	-0.792746	0.307024	-1.00186
15	0.000800361	1.93389	-0.787185	0.321202	-1.00039
16	-0.000588601	2.06649	-0.82902	0.335399	-0.998913
17	-0.00124556	2.20056	-0.788145	0.349615	-0.997438
18	-0.000877233	2.33613	-0.780594	0.363851	-0.995961
19	-0.000511428	2.47319	-0.807582	0.378107	-0.994482
20	-0.000129387	2.61178	-0.806156	0.392382	-0.993001
21	0.000760266	2.75192	-0.797597	0.406677	-0.991519
22	0.000377574	2.8936	-0.811202	0.420992	-0.990035
23	-0.000504286	3.03687	-0.811565	0.435326	-0.988549
24	-0.000844975	3.18172	-0.806152	0.44968	-0.987062
25	0.00018188			0.464054	-0.985573
26	0.000549691			0.478447	-0.984082
27	0.00186484			0.49286	-0.98259
28	0.00200412			0.507294	-0.981095
29	0.00164814			0.521746	-0.9796
30	0.000681862			0.536219	-0.978102
31	0.0002736			0.550712	-0.976603
32	0.000413974			0.565225	-0.975103
33	-0.000644146			0.579757	-0.9736
34	-0.00148277			0.59431	-0.972097
35	-0.000735028			0.608883	-0.970591
36	-0.000628194			0.623475	-0.969084
37	-0.00142674			0.638088	-0.967575
38	-0.00191816			0.652721	-0.966065
39	-0.00117796			0.667374	-0.964553
40	-0.000766507			0.682047	-0.96304
41	0.000109539			0.69674	-0.961525
42	0.000871828			0.711454	-0.960009
43	0.0011327			0.726188	-0.958491
44	0.000781478			0.740942	-0.956971
45	0.000212345			0.755716	-0.95545
46	-0.000148989			0.770511	-0.953928
47	0.000160372			0.785326	-0.952403
48	0.000909384			0.800161	-0.950878
49	0.000678933			0.815017	-0.949351
50	-0.000671516			0.829893	-0.947822
51	-0.00227313			0.84479	-0.946292
52	-0.00204908			0.859707	-0.944761
53	-0.001412			0.874645	-0.943228
54	-0.000413357			0.889603	-0.941694
55	0.000801455			0.904582	-0.940158
56	0.00178032			0.919581	-0.938621
57	0.00128754			0.934601	-0.937083
58	0.000774532			0.949642	-0.935543
59	0.000445207			0.964703	-0.934001
60	0.000513544			0.979785	-0.932459
61	0.000704224			0.994888	-0.930915
62	0.00106768			1.01001	-0.929369
63	0.00172154			1.02516	-0.927822
64	0.00196015			1.04032	-0.926274
65	0.00148656			1.05551	-0.924725
66	0.000790633			1.07071	-0.923174
67	0.000898554			1.08594	-0.921622
68	0.00404156			1.10119	-0.920069
69	0.0106285			1.11646	-0.918514
70	0.0212244			1.13175	-0.916958
71	0.0366925			1.14706	-0.915401
72	0.0571868			1.1624	-0.913843
73	0.0809267			1.17775	-0.912283
74	0.104756			1.19313	-0.910722
75	0.125797			1.20852	-0.90916
76	0.142297			1.22394	-0.907597
77	0.154122			1.23938	-0.906032
78	0.162798			1.25484	-0.904466
79	0.16969			1.27032	-0.9029
80	0.174542			1.28582	-0.901331
81	0.175566			1.30135	-0.899762
82	0.169938			1.31689	-0.898192
83	0.155985			1.33246	-0.89662
84	0.13498			1.34805	-0.895048
85	0.110481			1.36366	-0.893474
86	0.086935			1.37929	-0.891899
87	0.0676418			1.39494	-0.890323
88	0.0536058			1.41061	-0.888746
89	0.0438726			1.42631	-0.887168
90	0.0359767			1.44203	-0.885589
91	0.0275976			1.45776	-0.884009
92	0.0185615			1.47352	-0.882428
93	0.0103946			1.48931	-0.880845
94	0.00424169			1.50511	-0.879262
95	0.000383897			1.52094	-0.877678
96	-0.000232877			1.53678	-0.876093
97	0.000582975			1.55265	-0.874507
98	0.00109317			1.56854	-0.872919
99	0.00091634			1.58446	-0.871331
100	0.000422266			1.60039	-0.869742
101	-0.000791712			1.61635	-0.868152
102	-0.00163689			1.63233	-0.866561
103	-0.00129887			1.64833	-0.86497
104	-0.00064722			1.66435	-0.863377
105	0.000470847			1.68039	-0.861783
106	0.000710519			1.69646	-0.860189
107	0.000347954			1.71255	-0.858594
108	4.57926e-05			1.72866	-0.856998
109	0.000218288			1.74479	-0.855401
110	0.000927862			1.76095	-0.853803
111	0.00190581			1.77712	-0.852205
112	0.00246378			1.79332	-0.850605
113	0.00222141			1.80955	-0.849005
114	0.00141004			1.82579	-0.847404
115	0.000771851			1.84206	-0.845803
116	0.000781674			1.85835	-0.8442
117	0.00133806			1.87466	-0.842597
118	0.00183635			1.89099	-0.840994
119	0.0021889			1.90735	-0.839389
120	0.00215327			1.92373	-0.837784
121	0.00163537			1.94013	-0.836178
122	0.00119367			1.95655	-0.834572
123	0.0014532			1.973	-0.832965
124	0.000548849			1.98947	-0.831357
125	0.000483248			2.00596	-0.829749
126	0.00070954			2.02247	-0.82814
127	0.000812134			2.03901	-0.82653
128	0.00145139			2.05557	-0.82492
129	0.00142475			2.07215	-0.823309
130	0.00145678			2.08876	-0.821698
131	0.00217669			2.10539	-0.820086
132	0.00191971			2.12204	-0.818474
133	0.0021336			2.13871	-0.816861
134	0.00225733			2.15541	-0.815248
135	0.00159881			2.17213	-0.813634
136	0.00134054			2.18887	-0.81202
137	0.000290148			2.20564	-0.810405
138	-0.000598968			2.22243	-0.80879
139	-0.000610852			2.23924	-0.807174
140	0.000230143			2.25607	-0.805558
141	0.000269153			2.27293	-0.803942
142	0.000160188			2.28981	-0.802325
143	0.000610226			2.30672	-0.800708
144	0.00120567			2.32365	-0.79909
145	0.00152926			2.3406	-0.797472
146	0.00110293			2.35757	-0.795854
147	0.000692547			2.37457	-0.794236
148	0.000126861			2.39159	-0.792617
149	-0.000752738			2.40864	-0.790998
150	-0.000985598			2.4257	-0.789378
151	-0.000146171			2.4428	-0.787759
152	0.000921649			2.45991	-0.786139
153	0.00140116			2.47705	-0.784519
154	0.000779569			2.49421	-0.782899
155	0.000572438			2.5114	-0.781278
156	-0.000734717			2.52861	-0.779657
157	-0.00186533			2.54584	-0.778036
158	-0.00157495			2.5631	-0.776415
159	-0.000676613			2.58038	-0.774794
160	-0.000621029			2.59768	-0.773173
161	-0.000535007			2.61501	-0.771551
162	-0.000667797			2.63236	-0.76993
163	0.00017313			2.64974	-0.768308
164	0.000275459			2.66714	-0.766687
165	0.000757702			2.68456	-0.765065
166	0.000230014			2.70201	-0.763443
167	0.000644904			2.71948	-0.761821
168	0.00135539			2.73698	-0.760199
169	0.00146031			2.7545	-0.758578
170	0.00140168			2.77204	-0.756956
171	0.00110192			2.78961	-0.755334
172	0.00023651			2.8072	-0.753712
173	-0.000316259			2.82482	-0.752091
174	-0.000697277			2.84246	-0.750469
175	-0.00062514			2.86013	-0.748848
176	6.93483e-05			2.87782	-0.747226
177	-1.91557e-05			2.89553	-0.745605
178	-0.000772895			2.91327	-0.743984
179	-0.00134787			2.93103	-0.742363
180	-0.00177188			2.94882	-0.740742
181	-0.00151489			2.96663	-0.739121
182	-0.000692463			2.98446	-0.737501
183	-2.86202e-05			3.00232	-0.735881
184	-5.95302e-05			3.02021	-0.73426
185	-0.000606665			3.03812	-0.732641
186	-0.000927966			3.05605	-0.731021
187	-0.000789991			3.07401	-0.729402
188	-0.00038066			3.09199	-0.727783
189	-4.39644e-05			3.11	-0.726164
190	1.38544e-05			3.12804	-0.724546
191	-0.000310741			3.14609	-0.722928
192	-0.000851558			3.16418	-0.72131
193	-0.00122663
194	-0.00119657
195	-0.000833476
196	-0.000214299
197	0.000877765
198	0.00181392
199	0.0019763
200	0.00163423
201	0.00103737
202	0.000695126
203	0.00109823
204	0.000903876
205	0.000868761
206	0.000905057
207	0.000157246
208	-0.000878271
209	-0.00037982
210	-0.000168161
211	0.0006595
212	0.000419215
213	0.000646725
214	0.000996268
215	0.000922514
216	0.00104867
217	0.000811353
218	0.000550814
219	0.000390313
220	0.000378596
221	0.000546564
222	0.00079647
223	0.000642267
224	0.000403132
225	-7.40728e-05
226	-0.000636227
227	-0.000414502
228	0.000759582
229	0.000131816
230	0.000167447
231	9.65509e-05
232	-0.000366879
233	-0.00113502
234	-0.00108562
235	-0.00108346
236	0.000685729
237	0.002474
238	0.00265588
239	0.00215422
240	0.00188717
241	0.00051734
242	-0.0010906
243	-0.00206877
244	-0.00188208
245	-0.000648738
246	0.000754022
247	0.00136434
248	0.00163381
249	0.000467194
250	-0.000784683
251	-0.000263796
252	-1.34247e-05
253	-0.00146713
254	-0.00191272
255	0.00035673
256	0.00159759
257	0.000443184
258	-0.00164742
259	0.000750368
260	0.0055353
261	0.00226544
262	-0.000144022
263	-0.000264347
264	0.00170687
265	0.00147852
266	-2.04752e-05
267	-0.000765967
268	0.000613471
269	0.00748001
270	0.020747
271	0.0397438
272	0.0623123
273	0.085713
274	0.10755
275	0.126251
276	0.140804
277	0.151109
278	0.157836
279	0.161613
280	0.162583
281	0.159411
282	0.150082
283	0.134107
284	0.113318
285	0.0909615
286	0.0702367
287	0.0530083
288	0.0395445
289	0.029139
290	0.0206142
291	0.0131634
292	0.00651182
293	0.00101019
294	-0.00107141
295	-0.000721653
296	0.000232052
297	0.000524886
298	-3.00807e-05
299	-0.000721395
300	-0.000477738
301	-0.000669393
302	0.000346525
303	0.00115383
304	0.00125988
305	0.000602863
306	-0.000370787
307	-0.000824191
308	-0.000362957
309	0.000590911
310	0.0016029
311	0.00116463
312	-0.000192587
313	-0.00144885
314	-0.00148391
315	-0.000265046
316	0.00112505
317	0.00167829
318	0.00220378
319	0.00184301
320	0.000866399
321	0.000467748
322	0.00103773
323	0.000926119
324	0.000896182
325	0.00117377
326	0.000852281
327	-0.000197265
328	-0.000626311
329	0.000106777
330	0.000466576
331	0.00147197
332	0.00211257
333	0.00158068
334	0.000474096
335	-0.000150426
336	7.28911e-05
337	0.000879642
338	0.0016416
339	0.00188024
340	0.00142355
341	0.000730993
342	-0.000289539
343	-0.00121524
344	-0.00158475
345	0.000738103
346	0.00281149
347	0.00327141
348	0.00172604
349	-0.000426545
350	-0.00112649
351	-0.00123006
352	0.000503177
353	0.00199375
354	0.00237467
355	0.00200215
356	0.000792443
357	0.000245614
358	-0.000851944
359	-0.000820502
360	-0.000263229
361	0.000345091
362	0.000687388
363	0.000630687
364	0.000393031
365	0.000108502
366	0.000243829
367	0.00123431
368	0.00177717
369	0.00120771
370	0.000245891
371	-8.12421e-05
372	0.000367221
373	0.000282862
374	-0.000480854
375	-0.00078919
376	-0.000652119
377	0.000100944
378	-0.000748752
379	-0.000601675
380	-0.000117437
381	0.000383473
382	0.000454641
383	-0.000287223
384	-0.000848488
385	-0.000714493
386	-0.000806994
387	-0.000619734
388	-0.0003112
389	0.00106155
390	0.00174123
391	0.00137406
392	0.00134784
393	0.000935646
394	-0.00037105
395	0.000487244
396	0.00128697
397	0.00068557
398	-0.000681909
399	-0.00200123
400	-0.00160232
401	0.00025076
402	0.00180626
403	0.00235492
404	0.00226777
405	0.0014838
406	0.000783122
407	0.000501932
408	0.000795438
409	0.00151896
410	0.00266286
411	0.00298334
412	0.00216942
413	0.0010531
414	1.56546e-05
415	-0.000207592
416	0.000576647
417	0.000955052
418	0.00203413
419	0.00267643
420	0.00254698
421	0.00226935
422	0.00169389
423	0.000803401
424	0.000227746
425	0.000137018
426	0.0011428
427	0.00200832
428	0.00152328
429	-0.000505054
430	-0.00288525
431	-0.00314038
432	-0.00303992
433	0.00111278
434	0.000513455
435	-0.00101882
436	0.00115928
437	-0.00326331
438	0.00013254
439	0.00448396
440	0.00362039
441	-0.000455344
442	0.000412341
443	0.0025301
444	0.00216302
445	0.00231272
446	-0.00308794
447	0.00110641
448	-0.000420415
449	-0.0023215
450	-0.00158083
451	-0.00313131
452	-0.00163769
453	0.00132987
454	0.000508545
455	-0.00110664
456	-0.00296314
457	-0.00240288
458	-0.00183946
459	-0.000407612
460	2.33342e-11
461	-0.000479425
462	-0.000884068
463	-0.000894325
464	-0.000636507
465	-0.000681394
466	-0.00114658
467	-0.00102449
468	0.000906598
469	0.00501663
470	0.01191
471	0.0227021
472	0.0384359
473	0.0584805
474	0.0808151
475	0.102928
476	0.122746
477	0.138913
478	0.151029
479	0.159312
480	0.163725
481	0.16398
482	0.159852
483	0.151125
484	0.137814
485	0.119888
486	0.098034
487	0.0744894
488	0.0525568
489	0.0354448
490	0.0245657
491	0.0188498
492	0.0159951
493	0.0136485
494	0.0103601
495	0.00587779
496	0.000959902
497	-0.0021085
498	-0.00286405
499	-0.00208273
500	-0.000296878
501	0.0014148
502	0.00203156
503	0.000641292
504	-0.000660343
505	0.000257498
506	0.00357812
507	0.00347798
508	0.00258546
509	0.00151566
510	0.00153406
511	0.000656739
512	0.00093001
513	0.00241674
514	0.00309387
515	0.00330303
516	0.00188782
517	0.0018594
518	-1.86746e-05
519	-0.00177699
520	-0.00174052
521	-0.000114214
522	0.00190611
523	0.00371719
524	0.00531298
525	0.00425255
526	0.00158123
527	-0.000282258
528	-0.0022307
529	-0.00306434
530	-0.00209765
531	-0.000493651
532	0.00038754
533	9.01646e-05
534	-0.000537783
535	-0.00125044
536	-0.00138959
537	-0.000749015
538	0.000225568
539	0.000957995
540	0.00160345
541	0.00120637
542	-0.000516639
543	-0.000600064
544	-0.000507226
545	-0.000107442
546	-6.00029e-05
547	0.000493742
548	0.00128573
549	0.0017894
550	0.00159645
551	0.00118603
552	0.00119963
553	0.00190654
554	0.00146829
555	0.000800025
556	-0.000220523
557	-0.000379012
558	-0.000393862
559	-0.00042125
560	0.000212337
561	-4.30117e-06
562	0.000235994
563	0.00115044
564	0.00141025
565	0.00099341
566	0.00051567
567	0.000533546
568	0.00129653
569	0.00129742
570	0.00106058
571	0.00064495
572	0.00141922
573	0.00149509
574	0.00138147
575	0.00168222
576	0.00197241
577	0.001326
578	0.000834364
579	0.0019519
580	0.00139924
581	-0.000212133
582	-0.00099461
583	0.000108082
584	0.000572453
585	0.00132226
586	0.00164473
587	0.00159404
588	0.00132621
589	0.00147506
590	0.00200006
591	0.00248779
592	0.00264578
593	0.00251096
594	0.00227133
595	0.00185229
596	0.00155296
597	0.00155969
598	0.00127227
599	0.00101706
600	0.00141908
601	0.00173784
602	0.00126109
603	0.000815952
604	0.000211824
605	0.000105848
606	0.000144282
607	0.000199058
608	0.000255912
609	0.000485966
610	0.000768485
611	0.00173582
612	0.00267408
613	0.00243251
614	0.00141186
615	0.000155523
616	-0.00077871
617	-0.000889605
618	-0.000292812
619	0.000422917
620	0.000319154
621	-0.000483184
622	-0.000977566
623	-0.00157458
624	-0.002387
625	-0.00186089
626	-8.98721e-05
627	0.00117228
628	0.000507553
629	-0.00104222
630	-0.00200968
631	-0.00140686
632	0.000622984
633	0.00286259
634	0.00284891
635	0.00112412
636	2.66959e-05
637	-0.00074843
638	-0.000643967
639	-0.000222024
640	0.00099155
641	0.00188205
642	0.00295572
643	0.00249606
644	0.00143924
645	0.000447988
646	-5.00083e-05
647	0.000194892
648	0.00095448
649	0.00154742
650	0.00140534
651	0.000214305
652	-0.00123868
653	-0.00178299
654	-0.00099405
655	0.000680975
656	0.00220507
657	0.00309185
658	0.00281233
659	0.00188941
660	0.00140962
661	0.00099846
662	0.000629562
663	-0.000409192
664	-0.00201756
665	-0.00309798
666	-0.00285139
667	-0.0016748
668	7.45381e-05
669	0.00258721
670	0.00820474
671	0.0187546
672	0.0350154
673	0.0562418
674	0.0804284
675	0.104732
676	0.126096
677	0.142407
678	0.153131
679	0.159235
680	0.162236
681	0.162846
682	0.160055
683	0.152046
684	0.137421
685	0.116784
686	0.0931052
687	0.0702916
688	0.0511884
689	0.036773
690	0.0265448
691	0.0192076
692	0.013082
693	0.00698347
694	0.000811372
695	-0.00282366
696	-0.00432326
697	-0.00399813
698	-0.00264606
699	-0.00123809
700	-0.000422289
701	-0.000164395
702	0.000284375
703	0.00155089
704	0.00339667
705	0.00290056
706	0.00194151
707	0.000541237
708	-0.000536294
709	-0.000383288
710	-0.000301052
711	-0.000461643
712	-0.000777349
713	-0.000601613
714	-0.000815417
715	-0.000397185
716	0.000118669
717	0.000305925
718	8.50474e-05
719	-0.000149836
720	-0.00012519
721	-0.000144203
722	-0.000771974
723	-0.0015169
724	-0.00170644
725	-0.00118209
726	-0.000559628
727	-0.000724377
728	-0.000575237
729	-2.34641e-05
730	-5.23817e-05
731	-0.000129968
732	0.000540674
733	0.000560952
734	9.81916e-05
735	0.000693949
736	0.000952086
737	0.000997488
738	0.0008857
739	0.000957826
740	0.00148759
741	0.000620714
742	-0.000249973
743	-0.00149463
744	-0.000673629
745	-0.00016803
746	0.000869831
747	-0.000113586
748	0.000137391
749	0.000691645
750	0.000439725
751	0.000900575
752	0.00136245
753	0.00145354
754	0.000918277
755	0.000134205
756	-0.000100324
757	0.0001535
758	2.43107e-05
759	8.11698e-05
760	0.00011692
761	-0.000138891
762	-0.000626652
763	-0.000693757
764	-0.00014996
765	0.000876878
766	0.00158034
767	0.00159597
768	0.0012449
769	0.00104994
770	0.00157128
771	0.00229742
772	0.00220986
773	0.00184919
774	0.0013804
775	0.000747784
776	0.00029591
777	0.000315028
778	-2.08767e-05
779	-0.00025143
780	0.000353641
781	0.00132464
782	0.00225086
783	0.00170235
784	0.000286642
785	-0.0010127
786	-0.0014969
787	-0.00143189
788	-0.000573943
789	0.000394021
790	0.00143677
791	0.00219544
792	0.00177706
793	0.000627695
794	-8.82061e-05
795	0.000221424
796	0.000472623
797	0.00166925
798	0.00273172
799	0.00294627
800	0.00222511
801	0.00203093
802	0.00172101
803	0.000616522
804	-0.000888858
805	-0.00217056
806	-0.00161208
807	-0.00064903
808	0.000341347
809	0.000769372
810	0.000859984
811	0.000310241
812	0.000163005
813	3.4004e-05
814	-0.000335363
815	-0.000421207
816	-0.00186389
817	-0.00167061
818	-0.00092966
819	-0.00118727
820	-0.000998318
821	-0.00160949
822	-0.00197048
823	-0.00128646
824	-0.00022207
825	0.000260772
826	-0.000588283
827	-0.00216599
828	-0.0027562
829	-0.00194095
830	-0.00085541
831	7.44321e-05
832	0.000818584
833	0.000838271
834	0.000756369
835	0.000713029
836	0.000677391
837	0.00107856
838	0.00197869
839	0.00228919
840	0.00156276
841	0.000465621
842	-0.000486281
843	-0.000930109
844	-0.000744846
845	-7.54027e-05
846	0.000375978
847	0.000162451
848	-0.000240982
849	-9.87497e-05
850	0.000678101
851	0.00222161
852	0.0019208
853	0.00186191
854	0.00138089
855	0.00083608
856	-0.000370231
857	-0.00204677
858	-0.00310478
859	-0.00305666
860	-0.00236765
861	-0.00197582
862	-0.00204382
863	-0.00251313
864	-0.00268908
865	-0.002408
866	-0.00228273
867	-0.00241155
868	-0.00155091
869	0.0026061
870	0.0118599
871	0.0277623
872	0.0491399
873	0.0732669
874	0.0969638
875	0.11733
876	0.133367
877	0.146113
878	0.156594
879	0.164532
880	0.168648
881	0.16738
882	0.159553
883	0.144593
884	0.123466
885	0.0990468
886	0.0749428
887	0.0542809
888	0.0384511
889	0.0265653
890	0.0170639
891	0.00904748
892	0.00235324
893	-0.000808191
894	-0.000805703
895	0.000833347
896	0.00180705
897	-0.000989638
898	-0.00270479
899	-0.00358753
900	-0.00216937
901	0.000899823
902	0.00526559
903	0.00265382
904	0.00173739
905	0.000937503
906	-2.30496e-05
907	-0.000906146
908	-0.00125622
909	-0.000679264
910	0.000138018
911	0.00124571
912	0.00295634
913	0.00334449
914	0.00177334
915	-0.000214493
916	-0.00072778
917	9.78996e-05
918	0.000993877
919	0.00103677
920	0.000597444
921	0.000371902
922	0.000558553
923	0.00104181
924	0.00161196
925	0.00195211
926	0.000543218
927	-0.00116377
928	-0.00188027
929	-0.00107492
930	0.000314075
931	0.00116509
932	0.00129352
933	0.000787535
934	0.000177384
935	-0.000300865
936	-0.0005869
937	-0.000794597
938	-8.05263e-05
939	0.000847366
940	0.00153677
941	0.00169198
942	0.000990258
943	-0.000316168
944	-0.0010063
945	-0.00116496
946	-0.000548265
947	-0.00107568
948	-0.000847517
949	-0.000824618
950	-0.00147911
951	-0.00239971
952	-0.00254999
953	-0.00187707
954	-0.00124761
955	-0.000675551
956	-0.000181823
957	0.00028199
958	0.000671438
959	0.000758674
960	0.000202721
961	-0.000627692
962	-0.00048493
963	0.000283355
964	0.00109519
965	0.00162599
966	0.00152378
967	0.000766243
968	-5.95247e-05
969	0.000198808
970	0.00141263
971	0.00249737
972	0.0029436
973	0.00240188
974	0.00130354
975	0.000446953
976	0.000407442
977	-0.000839707
978	-0.000834503
979	0.00045101
980	0.00241875
981	0.00372469
982	0.00341853
983	0.00112003
984	-0.000464927
985	-0.00170972
986	-0.00166488
987	-0.000560511
988	0.000541732
989	0.000978968
990	0.0006111
991	0.000417334
992	0.000190024
993	-0.000113425
994	-0.000814469
995	-0.00213537
996	-0.00202139
997	-0.000920887
998	0.000490061
999	0.00149467
1000	0.00177191
1001	0.00103856
1002	0.000229343
1003	0.000929662
1004	0.00136703
1005	0.00109547
1006	0.000276464
1007	-0.000738075
1008	-0.00102922
1009	-0.000958265
1010	-0.000502699
1011	0.000425747
1012	0.0018579
1013	0.00285369
1014	0.00249647
1015	0.00133884
1016	2.16695e-05
1017	-0.000588309
1018	-0.000529271
1019	0.000281357
1020	0.0015462
1021	0.0022565
1022	0.00174873
1023	0.00039223
1024	6.53331e-05
1025	0.000196115
1026	0.000562022
1027	-0.000151423
1028	-2.87993e-05
1029	-0.00024099
1030	-0.00160953
1031	-0.000615542
1032	-0.000115388
1033	-0.0011514
1034	-0.00201221
1035	-0.00197124
1036	-0.000992321
1037	-0.000406561
1038	-0.0010702
1039	-0.00162085
1040	-0.00138917
1041	-0.00156993
1042	-0.00203104
1043	-0.00145868
1044	-0.000223558
1045	0.00105935
1046	-1.86779e-05
1047	-0.000177352
1048	-0.0001987
1049	0.000115463
1050	-5.02566e-05
1051	-0.000573433
1052	-0.000268877
1053	0.000585875
1054	0.000531711
1055	-4.45488e-05
1056	-0.00042139
1057	-0.000268204
1058	-9.29462e-06
1059	0.00188596
1060	0.00657141
1061	0.00516876
1062	0.00378083
1063	0.00208779
1064	0.00104834
1065	0.000368949
1066	-0.000402045
1067	-0.000316009
1068	-0.000366276
1069	0.00273257
1070	0.0108249
1071	0.0252685
1072	0.0457438
1073	0.0699575
1074	0.0945094
1075	0.116153
1076	0.132981
1077	0.144833
1078	0.152646
1079	0.156856
1080	0.157199
1081	0.153418
1082	0.145025
1083	0.131643
1084	0.113802
1085	0.0924637
1086	0.0696841
1087	0.0488449
1088	0.032804
1089	0.0222771
1090	0.0162346
1091	0.0125736
1092	0.00914596
1093	0.0048897
1094	0.000163863
1095	-0.00133766
1096	-0.00142492
1097	-0.00112028
1098	0.000190409
1099	0.00284075
1100	0.00632644
1101	0.00390099
1102	0.0013702
1103	0.000884098
1104	0.00133148
1105	0.00188025
1106	0.00227839
1107	0.00228062
1108	0.00203581
1109	0.00149829
1110	0.000692634
1111	-0.000189769
1112	-0.000876695
1113	-0.00106931
1114	-0.00047371
1115	1.59575e-05
1116	5.27122e-05
1117	4.25837e-05
1118	-0.000153666
1119	-0.00036774
1120	-0.000407978
1121	-0.000126458
1122	0.000990584
1123	0.00164843
1124	0.00178353
1125	0.00144088
1126	0.000678687
1127	0.000290256
1128	0.000119227
1129	0.000103079
1130	0.000545517
1131	-0.000239407
1132	-0.000658221
1133	-0.000627792
1134	5.80658e-05
1135	6.7513e-05
1136	-0.000390298
1137	0.00013168
1138	2.4466e-05
1139	-0.000597164
1140	-7.42429e-06
1141	0.000968885
1142	0.0015609
1143	0.00154262
1144	0.000772317
1145	0.0001019
1146	-7.20432e-05
1147	-0.000612529
1148	-0.000614704
1149	-0.000567283
1150	0.000175414
1151	0.000636009
1152	0.000376449
1153	0.00046214
1154	0.00103965
1155	0.0018124
1156	0.00217956
1157	0.00215148
1158	0.00177931
1159	0.00100606
1160	0.000328826
1161	-0.000341056
1162	-0.000719611
1163	-0.000748681
1164	-0.00165814
1165	-0.00181798
1166	-0.00131151
1167	-0.000119634
1168	0.0013782
1169	0.0026295
1170	0.00255151
1171	0.00145137
1172	0.000113445
1173	-0.000720904
1174	-5.09516e-05
1175	0.000334332
1176	2.53575e-05
1177	6.45561e-05
1178	0.000908217
1179	0.000626505
1180	-8.03497e-05
1181	-0.000483902
1182	-0.0010724
1183	-0.000935777
1184	0.000206934
1185	0.00146391
1186	0.000991419
1187	0.000316764
1188	-0.000530828
1189	-0.00153795
1190	-0.00183778
1191	-0.0010766
1192	-0.00019794
1193	0.000158991
1194	0.000410017
1195	0.00109968
1196	0.00222048
1197	0.00294653
1198	0.00407348
1199	0.00441028
1200	0.0032904
1201	0.00114296
1202	-0.000469033
1203	-0.00104584
1204	0.000265643
1205	0.00204425
1206	0.00365969
1207	0.00391864
1208	0.00350965
1209	0.00135333
1210	-0.000981212
1211	-0.00091427
1212	-0.000211078
1213	8.71149e-06
1214	0.000669292
1215	0.00124109
1216	0.00328664
1217	0.00195207
1218	0.000219108
1219	-0.000978861
1220	-0.000835485
1221	0.000950578
1222	0.00195094
1223	0.00237022
1224	0.00219938
1225	0.00124104
1226	0.000197577
1227	0.000230991
1228	-0.000154309
1229	-0.000498011
1230	-0.00116356
1231	-0.00109078
1232	0.000327266
1233	0.00129504
1234	0.00163904
1235	0.00212329
1236	0.00167003
1237	0.00114518
1238	0.00146507
1239	0.0020327
1240	0.0020629
1241	0.00203248
1242	0.00180876
1243	0.00244333
1244	0.00193646
1245	0.000999191
1246	0.000114209
1247	4.96335e-05
1248	0.000316343
1249	0.000218252
1250	-0.000811036
1251	-0.00253896
1252	-0.00377927
1253	-0.00296408
1254	-0.00155278
1255	-0.00221438
1256	-0.00243288
1257	-0.0021754
1258	-0.00173644
1259	-0.00131029
1260	-0.000938981
1261	-0.000651091
1262	-0.000491912
1263	-0.000374906
1264	-0.000145898
1265	0.000228704
1266	0.000306379
1267	-0.000633133
1268	-0.00238681
1269	-0.0032622
1270	-0.000590829
1271	0.00928296
1272	0.0253824
1273	0.0469493
1274	0.0716053
1275	0.0956523
1276	0.115604
1277	0.130048
1278	0.139444
1279	0.145287
1280	0.149064
1281	0.150714
1282	0.148175
1283	0.139211
1284	0.123557
1285	0.103163
1286	0.0812286
1287	0.0608626
1288	0.0439567
1289	0.0308812
1290	0.0213601
1291	0.0146894
1292	0.0099345
1293	0.00670737
1294	0.00481029
1295	0.00407779
1296	0.00373855
1297	0.00290022
1298	0.0011642
1299	0.00114732
1300	0.000160657
1301	-0.00134206
1302	-0.0024236
1303	-0.00188413
1304	0.000598348
1305	0.00214959
1306	0.00227809
1307	0.000758538
1308	-0.000422145
1309	-0.000809381
1310	-0.000933736
1311	-0.00109714
1312	-0.000377992
1313	0.000656345
1314	0.0019889
1315	0.00207947
1316	0.000899402
1317	-0.000657002
1318	-0.0012861
1319	-0.00139211
1320	-0.000788214
1321	-0.000262642
1322	-0.000315864
1323	-0.000331913
1324	3.71471e-06
1325	0.000683011
1326	0.0010718
1327	0.000840962
1328	0.000652905
1329	-0.000539791
1330	-0.000605511
1331	-0.000221613
1332	-0.000173022
1333	-0.000816612
1334	-0.00140435
1335	-0.00171804
1336	-0.00190963
1337	-0.00199493
1338	-0.00209758
1339	-0.00189782
1340	-0.000165523
1341	0.0015913
1342	0.00205376
1343	0.000954743
1344	-0.00016219
1345	-2.26585e-05
1346	0.000522473
1347	0.00126886
1348	0.00117302
1349	0.000728183
1350	9.16048e-05
1351	-0.000287065
1352	-0.00213119
1353	-0.00183336
1354	-0.000287413
1355	0.000230263
1356	-0.000185313
1357	0.000105637
1358	0.000191726
1359	-2.00266e-05
1360	5.39614e-05
1361	0.000261186
1362	0.000139949
1363	-0.000803117
1364	-0.000838153
1365	-0.00131037
1366	-0.00172492
1367	-0.00191967
1368	-0.00197919
1369	-0.00176865
1370	-0.00191427
1371	-0.00189577
1372	-0.00133669
1373	-0.000503207
1374	0.000394599
1375	0.00109105
1376	0.00114163
1377	0.000563008
1378	-0.000289182
1379	-0.000993325
1380	-0.00117436
1381	-0.000775261
1382	-0.000211023
1383	0.000324606
1384	0.000503028
1385	-0.00019828
1386	-0.000929129
1387	-0.000984605
1388	-0.000585749
1389	-0.00045622
1390	-0.00209918
1391	-0.00121359
1392	-0.000994254
1393	-8.20691e-05
1394	0.000503988
1395	0.00120332
1396	0.00218915
1397	0.0022012
1398	0.00111165
1399	-0.000429342
1400	-0.00140994
1401	-0.00170659
1402	-0.0016284
1403	-0.000885147
1404	0.000142579
1405	0.000813226
1406	0.0018925
1407	0.00179233
1408	0.00101712
1409	0.000761729
1410	-0.000209997
1411	-9.58962e-06
1412	0.000135017
1413	0.000160298
1414	0.000439922
1415	-0.000263154
1416	-0.000753988
1417	-8.04242e-05
1418	-1.76792e-05
1419	0.000247875
1420	0.000529107
1421	0.000461755
1422	4.0272e-05
1423	-0.000222657
1424	-0.000578061
1425	-0.000697111
1426	-0.000133197
1427	0.000692383
1428	0.000717432
1429	0.00079969
1430	0.000315682
1431	0.00157383
1432	0.00210289
1433	0.00214595
1434	0.00176498
1435	0.0010953
1436	0.000213446
1437	0.000104604
1438	0.000647406
1439	0.000831501
1440	0.0001894
1441	0.000496564
1442	9.15463e-05
1443	-0.000501272
1444	-0.000542033
1445	-0.00105446
1446	-0.00100688
1447	0.000154649
1448	0.00107754
1449	0.000947123
1450	0.000766655
1451	-0.000234622
1452	-0.00110157
1453	-0.00135972
1454	-0.00122102
1455	-0.00123979
1456	-0.0018401
1457	-0.00246496
1458	-0.00214868
1459	-0.00123148
1460	-0.00105588
1461	-0.000730267
1462	-0.0012674
1463	-0.00158315
1464	-0.00131885
1465	-0.00272392
1466	-0.00296904
1467	-0.00222225
1468	-0.000466628
1469	0.00377585
1470	0.0124629
1471	0.0263598
1472	0.0454103
1473	0.0683126
1474	0.0926451
1475	0.115357
1476	0.133621
1477	0.145578
1478	0.151611
1479	0.153729
1480	0.153274
1481	0.149513
1482	0.140881
1483	0.126529
1484	0.106483
1485	0.0821692
1486	0.0568891
1487	0.0345089
1488	0.0178067
1489	0.00742786
1490	0.00165665
1491	-0.000667552
1492	-0.000760106
1493	-0.000695713
1494	-0.000795088
1495	-0.000786694
1496	-0.000409705
1497	2.70003e-05
1498	0.000834391
1499	0.00138849
1500	0.00141224
1501	0.000981638
1502	0.000579871
1503	-0.000391317
1504	-0.00178935
1505	-0.00304782
1506	-0.00334059
1507	0.0014677
1508	0.00154488
1509	0.00205539
1510	0.00256387
1511	0.00254634
1512	0.00154635
1513	0.00035454
1514	-0.000648576
1515	-0.000713456
1516	0.000925216
1517	0.00314034
1518	0.00437938
1519	0.00456953
1520	0.000234751
1521	8.51949e-05
1522	-0.000168152
1523	0.000118726
1524	0.00146155
1525	0.00252151
1526	0.00323236
1527	0.00262585
1528	0.00158723
1529	0.00151809
1530	0.000691111
1531	-0.00246501
1532	-0.00480716
1533	-0.00408684
1534	-0.00176403
1535	0.000147428
1536	0.00146891
1537	0.00126391
1538	-0.000137375
1539	-0.0016814
1540	-0.0019755
1541	-4.76624e-05
1542	-0.000383657
1543	0.00173185
1544	0.00300211
1545	0.00219713
1546	0.00192601
1547	9.14333e-05
1548	-0.00136087
1549	-0.00289091
1550	-0.00157239
1551	0.000662308
1552	0.00189112
1553	0.00214227
1554	0.00150281
1555	0.000604653
1556	0.00067886
1557	0.0015982
1558	0.000739344
1559	0.000540762
1560	6.73335e-06
1561	0.000848899
1562	0.000608611
1563	-6.9392e-05
1564	-0.000477251
1565	-0.000246572
1566	0.000376393
1567	0.000360985
1568	3.04862e-05
1569	0.000100481
1570	0.000997545
1571	0.000557189
1572	0.000442114
1573	-8.08162e-05
1574	-0.000373129
1575	0.00020545
1576	0.00057213
1577	0.000595111
1578	0.000219247
1579	0.000193899
1580	0.000819287
1581	0.000969896
1582	0.00120668
1583	0.00132274
1584	0.0012491
1585	0.0011518
1586	0.00142281
1587	0.00168382
1588	0.001817
1589	0.00191445
1590	0.00116538
1591	0.000494205
1592	0.000486394
1593	0.00109308
1594	0.0013036
1595	0.0013061
1596	0.00119929
1597	0.00105821
1598	0.000885402
1599	0.000843724
1600	0.000919157
1601	0.00021746
1602	0.000725292
1603	0.00154071
1604	0.00170786
1605	0.00138232
1606	0.00126012
1607	0.000665481
1608	0.000318156
1609	-0.000103836
1610	-0.000847652
1611	-0.00158973
1612	-0.00159178
1613	-0.000877527
1614	-1.89917e-05
1615	0.00040751
1616	0.000789478
1617	0.000580328
1618	0.000214366
1619	-0.0010201
1620	-0.00118397
1621	-0.000144455
1622	0.000934104
1623	0.000884798
1624	0.00121121
1625	0.000226671
1626	-0.00102511
1627	-0.00168732
1628	-0.00181508
1629	-0.00102641
1630	-3.11964e-05
1631	0.000241189
1632	-0.000538447
1633	-0.00103867
1634	-0.00161331
1635	-0.000776485
1636	0.000443105
1637	0.001529
1638	0.00248759
1639	0.00238895
1640	0.00156588
1641	0.00106009
1642	0.000551678
1643	0.000234575
1644	-0.000269743
1645	-0.000882955
1646	-0.00146944
1647	-0.00132439
1648	-0.000413546
1649	0.000569497
1650	0.000641729
1651	-0.000459259
1652	-0.000804757
1653	-0.000637753
1654	-0.000269362
1655	-8.34806e-06
1656	0.000200408
1657	-0.000897945
1658	-0.00112477
1659	-0.00129484
1660	-0.00206312
1661	-0.00129239
1662	-0.00062352
1663	0.000321097
1664	-9.57179e-05
1665	-0.000234133
1666	-0.000859838
1667	-0.00185353
1668	-0.00324616
1669	-0.00337931
1670	-0.00122594
1671	0.00457361
1672	0.0148012
1673	0.0289786
1674	0.046863
1675	0.0671305
1676	0.0873292
1677	0.105049
1678	0.119243
1679	0.13011
1680	0.138047
1681	0.142643
1682	0.143089
1683	0.138622
1684	0.129365
1685	0.11611
1686	0.0993702
1687	0.0800013
1688	0.0599477
1689	0.0419846
1690	0.027993
1691	0.0178196
1692	0.00981814
1693	0.00294879
1694	-0.00162868
1695	-0.00378345
1696	-0.00477077
1697	-0.00464615
1698	-0.00378857
1699	-0.00244282
1700	-0.000659906
1701	-0.0003306
1702	-0.000710307
1703	-0.00120672
1704	-0.00167828
1705	-0.0015293
1706	-0.00022066
1707	0.0011669
1708	0.00122508
1709	-0.000543769
1710	-0.00205679
1711	-0.00187536
1712	-0.000595456
1713	0.00183116
1714	0.00125763
1715	0.00112182
1716	0.000570675
1717	0.00148199
1718	0.00123865
1719	0.000174408
1720	-0.000495362
1721	-0.00137875
1722	-0.00117505
1723	-0.00081661
1724	-0.000670663
1725	-0.000798403
1726	-0.00114687
1727	-0.000532605
1728	0.000521855
1729	0.000920408
1730	0.00140073
1731	0.00143273
1732	0.000857147
1733	0.000290899
1734	-0.000234955
1735	-0.00101657
1736	0.000151289
1737	0.000851608
1738	0.000447583
1739	-0.000787263
1740	-0.00185498
1741	-0.00204109
1742	-0.000911419
1743	-0.000553306
1744	-0.000327071
1745	-0.000256223
1746	-0.000239357
1747	-0.000379868
1748	-0.000571145
1749	-0.000490192
1750	-0.000173383
1751	0.000473376
1752	0.00159591
1753	0.00143367
1754	9.89467e-06
1755	-0.00124652
1756	-0.00126578
1757	-0.000220221
1758	0.000850717
1759	0.00144626
1760	0.000956863
1761	0.000167301
1762	-0.000822442
1763	-0.00067495
1764	0.00058403
1765	0.00160982
1766	0.00214883
1767	0.00121077
1768	-0.000169118
1769	-0.000842414
1770	-0.000405088
1771	0.00098301
1772	0.00100125
1773	0.00159703
1774	0.00169108
1775	0.00191958
1776	0.00172225
1777	0.000594324
1778	-0.000576502
1779	-0.000463082
1780	4.11045e-05
1781	0.000387813
1782	0.000473165
1783	0.000389458
1784	-0.000302445
1785	-0.000585329
1786	-0.000112769
1787	0.000300596
1788	0.000275017
1789	-1.2861e-05
1790	0.000337249
1791	-0.000702953
1792	-0.000306173
1793	0.000860364
1794	0.00135839
1795	0.00136378
1796	0.00080457
1797	-0.000848963
1798	-0.00104041
1799	-0.0010411
1800	5.26466e-05
1801	0.00199525
1802	0.00154191
1803	0.00125292
1804	0.00183123
1805	0.00124534
1806	2.94114e-05
1807	-0.000772855
1808	1.76952e-05
1809	0.000295764
1810	0.00102813
1811	0.00184306
1812	0.00205257
1813	0.00167355
1814	0.00185719
1815	0.00108776
1816	0.00023709
1817	0.000179609
1818	-0.000628826
1819	-0.000953138
1820	-0.000957653
1821	-0.00111045
1822	0.000188742
1823	0.000112493
1824	-0.000606355
1825	-0.000466199
1826	-0.00180352
1827	-0.00155584
1828	-0.00119173
1829	-0.000407369
1830	0.000423987
1831	-0.000536915
1832	-0.00190229
1833	-0.00191937
1834	-0.000267484
1835	0.000455936
1836	0.00184036
1837	0.00291314
1838	0.00252614
1839	0.000582664
1840	0.000365383
1841	0.000157292
1842	0.000193751
1843	0.000532966
1844	0.000859332
1845	0.00100157
1846	0.000781767
1847	0.000154269
1848	-0.000417479
1849	-0.000552235
1850	9.61565e-05
1851	0.00107897
1852	0.00106071
1853	0.000792187
1854	0.000472987
1855	0.000402573
1856	0.000629697
1857	0.00113528
1858	0.0014125
1859	0.000753601
1860	-0.000787092
1861	-0.00210565
1862	-0.00216234
1863	-0.000512166
1864	0.000698482
1865	0.000996989
1866	-0.00017944
1867	-0.00115825
1868	-0.00115236
1869	0.00157361
1870	0.00819025
1871	0.0193585
1872	0.0347802
1873	0.0531661
1874	0.0725126
1875	0.0909348
1876	0.107091
1877	0.119929
1878	0.128885
1879	0.134092
1880	0.135958
1881	0.134249
1882	0.128272
1883	0.117754
1884	0.10337
1885	0.086223
1886	0.0674625
1887	0.0490254
1888	0.0332677
1889	0.0217727
1890	0.014673
1891	0.0108126
1892	0.00832932
1893	0.00577959
1894	0.00229499
1895	-0.00100302
1896	-0.00228154
1897	-0.00227002
1898	-0.00108438
1899	-0.000562734
1900	-0.00023944
1901	-0.00041866
1902	-0.000704836
1903	-0.000177607
1904	0.00198047
1905	0.0046739
1906	0.00237186
1907	6.03946e-06
1908	-0.00109289
1909	-0.00066758
1910	-0.000513342
1911	-0.000189748
1912	0.000783309
1913	0.00185704
1914	0.00170068
1915	0.00103436
1916	0.000247596
1917	-4.67555e-05
1918	-0.00052927
1919	-0.000385874
1920	0.000216545
1921	0.000216878
1922	0.000297014
1923	-0.00117001
1924	-0.00211793
1925	-0.00129828
1926	0.000290671
1927	0.000778946
1928	0.000758982
1929	0.000146378
1930	-0.0012675
1931	-0.00198237
1932	-0.0017499
1933	-0.000613928
1934	0.000917031
1935	0.00172484
1936	0.00151888
1937	0.000477691
1938	-0.000731797
1939	-0.00161072
1940	-0.00138843
1941	-0.000132166
1942	0.000494947
1943	0.000182754
1944	-0.000369518
1945	-0.000812351
1946	-0.000537886
1947	0.000392467
1948	0.00103099
1949	0.000798809
1950	-0.000250286
1951	8.3042e-05
1952	1.04193e-05
1953	-0.000353295
1954	-0.000418341
1955	-0.000496998
1956	8.62926e-05
1957	0.000125435
1958	-0.000138671
1959	-0.000487962
1960	0.00065724
1961	0.000674094
1962	0.00100868
1963	0.00157314
1964	0.00170693
1965	0.00207738
1966	0.00167216
1967	0.00145995
1968	0.00157319
1969	0.00146052
1970	0.00104189
1971	0.000476803
1972	0.000211344
1973	0.00048207
1974	0.000845079
1975	0.000332006
1976	0.000664356
1977	0.00134218
1978	0.000506387
1979	-0.00128747
1980	-0.00165666
1981	-0.000118613
1982	0.00266859
1983	0.00213512
1984	0.000829416
1985	0.00105859
1986	-0.000652423
1987	-0.00191888
1988	-0.00235984
1989	-0.00192527
1990	0.000573158
1991	0.0023954
1992	0.00266563
1993	0.00176772
1994	0.000512783
1995	0.000641812
1996	0.00159606
1997	0.00139462
[truncated: 3,064 more rows]

## Sheet: Supplementary figure 4 a
Supplementary figure 4 a

[truncated: 11 more sheets: Supplementary figure 4 b, Supplementary figure 4 c, Supplementary figure 4 d, Supplementary figure 5 a, Supplementary figure 5 b, Supplementary figure 6, Supplementary figure 7, Supplementary figure 9, Supplementary figure 12 a, Supplementary figure 12 b, Supplementary figure 12 c]
